# Supplementary material for: Enhancers of the PAIR4 regulatory module promote distal VH gene recombination at the Igh locus
Source: EMBO J. 2023 Jun 20;42(15):e112741. doi: 10.15252/embj.2022112741 (PMC10390877; doi:10.15252/embj.2022112741)
Supplement: Supplementary file 2 — Dataset EV1 [file EMBJ-42-e112741-s009.xlsx]

## Sheet: Dataset EV1
Dataset EV1: List of VH genes in chromosomal order
		mm10 coordinates
Proximal (3' end)		Chromosome	Start	End		bold: VH genes labeled in VDJ-seq Figures
IGHV5-1		chr12	113572929	113573222
IGHV2-1		chr12	113574247	113574540
IGHV5-2		chr12	113578504	113578990		newly annotated genes in italics (IGHV8-x; IGHV8-y)
IGHV2-2		chr12	113588267	113588700
IGHV5-3		chr12	113589967	113590243
IGHV5-4		chr12	113597448	113597741
IGHV6-1		chr12	113603460	113603928
IGHV2-3		chr12	113611184	113611476
IGHV5-5		chr12	113612965	113613442
IGHV5-6		chr12	113625508	113625801
IGHV5-7		chr12	113634686	113634981
IGHV2-4		chr12	113653291	113653583
IGHV5-8		chr12	113654967	113655245
IGHV5-9		chr12	113661771	113662228
IGHV5-10		chr12	113669673	113669968
IGHV2-5		chr12	113685482	113685774
IGHV5-11		chr12	113687229	113687505
IGHV5-12		chr12	113702126	113702419
IGHV2-6		chr12	113716672	113716962
IGHV5-9-1		chr12	113736113	113736406
IGHV5-12-4		chr12	113762251	113762544
IGHV2-9		chr12	113879097	113879388
IGHV2-9-1		chr12	113769857	113770142
IGHV5-13		chr12	113794063	113794358
IGHV2-6-8		chr12	113796138	113796430
IGHV2-7		chr12	113807314	113807747
IGHV5-15		chr12	113826648	113826941
IGHV5-16		chr12	113838528	113838821
IGHV5-17		chr12	113859149	113859442
IGHV5-18		chr12	113875772	113876239
IGHV2-8		chr12	113877361	113877659
IGHV5-19		chr12	113884761	113885342
IGHV7-1		chr12	113896408	113896946
IGHV7-2		chr12	113912025	113912483
IGHV14-1		chr12	113931953	113932246
IGHV4-1		chr12	113948284	113948577
IGHV3-1		chr12	113964390	113964683
IGHV11-1		chr12	113981879	113982174
IGHV14-2		chr12	113994469	113994898
IGHV4-2		chr12	114013144	114013439
IGHV3-2		chr12	114033803	114034097
IGHV11-2		chr12	114048241	114048704
IGHV14-3		chr12	114059845	114060273
IGHV16-1		chr12	114068828	114069126
IGHV6-2		chr12	114089387	114089681
IGHV9-1		chr12	114093928	114094221
IGHV12-1		chr12	114107259	114107563
IGHV9-2		chr12	114109001	114109430
IGHV12-2		chr12	114127533	114127984
IGHV9-3		chr12	114140692	114141122
IGHV7-3		chr12	114153180	114153644
IGHV15-1		chr12	114158025	114158315
IGHV14-4		chr12	114176438	114176867
IGHV3-3		chr12	114196439	114196875
IGHV7-4		chr12	114222788	114223254
IGHV3-4		chr12	114253617	114253915
IGHV3-5		chr12	114262652	114262950
IGHV13-1		chr12	114267607	114267906
IGHV3-6		chr12	114288152	114288447
IGHV9-4		chr12	114299961	114300254
IGHV3-7		chr12	114314186	114314479
IGHV5-21		chr12	114320030	114320324
IGHV3-8		chr12	114322376	114322666
IGHV8-1		chr12	114332796	114333086
IGHV1-1		chr12	114351705	114351995
IGHV13-2		chr12	114357761	114358060
IGHV12-3		chr12	114366526	114366819
IGHV6-3		chr12	114391712	114392010
IGHV6-4		chr12	114406474	114406773
IGHV6-5		chr12	114416596	114416895
IGHV6-6		chr12	114434788	114435087
IGHV6-7		chr12	114455626	114455925
IGHV8-2		chr12	114462290	114462589
IGHV1-2		chr12	114469075	114469371
IGHV10-1		chr12	114479007	114479451
IGHV1-3		chr12	114481615	114481916
IGHV1-4		chr12	114487136	114487429
IGHV10-2		chr12	114496003	114496300
IGHV1-5		chr12	114513330	114513623
IGHV10-3		chr12	114523441	114523887
IGHV1-6		chr12	114532972	114533264
IGHV1-7		chr12	114538495	114538788
IGHV10-4		chr12	114547258	114547556
IGHV1-8		chr12	114555610	114555902
IGHV15-2		chr12	114564578	114564874
IGHV1-9		chr12	114583569	114583862
IGHV1-10		chr12	114597878	114598175
IGHV1-11		chr12	114612244	114612536
IGHV1-12		chr12	114615850	114616143
IGHV1-13		chr12	114630680	114630973
IGHV1-14		chr12	114646572	114646865
IGHV1-15		chr12	114657353	114657646
IGHV1-16		chr12	114665872	114666165
IGHV1-17		chr12	114676749	114677042
IGHV1-17-1		chr12	114671968	114672262
IGHV1-18		chr12	114682632	114682925
IGHV1-19		chr12	114708648	114708941
IGHV1-19-1		chr12	114704147	114704440
IGHV1-20		chr12	114723772	114724065
IGHV1-21		chr12	114740383	114740840
IGHV1-21-1		chr12	114736245	114736538
IGHV1-22		chr12	114746273	114746566
IGHV1-23		chr12	114764450	114764743
IGHV1-24		chr12	114772928	114773221
IGHV1-25		chr12	114781409	114781702
IGHV1-26		chr12	114788372	114788665
IGHV1-27		chr12	114804616	114804909
IGHV1-28		chr12	114809421	114809714
IGHV1-29		chr12	114812321	114812605
IGHV1-30		chr12	114817099	114817390
IGHV1-31		chr12	114829264	114829557
IGHV1-32		chr12	114835223	114835516
IGHV1-33		chr12	114843693	114844083
IGHV1-34		chr12	114851190	114851483
IGHV1-35		chr12	114875302	114875597
IGHV1-36		chr12	114879888	114880181
IGHV1-37		chr12	114896238	114896531
IGHV1-38		chr12	114910011	114910303
IGHV1-39		chr12	114914599	114914892
IGHV1-40		chr12	114924941	114925233
IGHV1-41		chr12	114932371	114932664
IGHV1-42		chr12	114937154	114937544
IGHV1-43		chr12	114945950	114946243
IGHV1-44		chr12	114963380	114963674
IGHV1-45		chr12	114970055	114970348
IGHV1-46		chr12	114977693	114977986
IGHV1-47		chr12	114991108	114991401
IGHV8-3		chr12	115003418	115003712
IGHV8-4		chr12	115024026	115024318
IGHV1-48		chr12	115038227	115038520
IGHV1-49		chr12	115055223	115055516
IGHV8-5		chr12	115067560	115067860
IGHV1-50		chr12	115119748	115120041
IGHV1-51		chr12	115131375	115131668
IGHV1-52		chr12	115145487	115145780
IGHV1-53		chr12	115158445	115158835
IGHV8-6		chr12	115165777	115166077
IGHV1-54		chr12	115193675	115193968
IGHV1-55		chr12	115208137	115208527
IGHV1-56		chr12	115242802	115243095
IGHV8-7		chr12	115258139	115258432
IGHV1-57		chr12	115268424	115268715
IGHV8-8		chr12	115294066	115294362
IGHV1-58		chr12	115312166	115312597
IGHV1-59		chr12	115335057	115335513
IGHV1-60		chr12	115344537	115344830
IGHV1-61		chr12	115359140	115359433
IGHV1-62		chr12	115371986	115372278
IGHV1-62-1		chr12	115386707	115386988
IGHV8-x		chr12	115404420	115404865
IGHV1-62-2		chr12	115446417	115446710
IGHV1-62-3		chr12	115460999	115461431
IGHV8-9		chr12	115468331	115468632
IGHV1-63		chr12	115495625	115496058
IGHV1-64		chr12	115507587	115507977
IGHV8-10		chr12	115519340	115519640
IGHV1-65		chr12	115532055	115532347
IGHV8-11		chr12	115567149	115567449
IGHV1-66		chr12	115593110	115593403
IGHV1-67		chr12	115603940	115604233
IGHV1-68		chr12	115611340	115611633
IGHV1-69		chr12	115623203	115623595
IGHV8-12		chr12	115647945	115648245
IGHV1-70		chr12	115691889	115692182
IGHV1-71		chr12	115742205	115742506
IGHV1-72		chr12	115757984	115758277
IGHV8-13		chr12	115765335	115765635
IGHV1-73		chr12	115790593	115790887
IGHV1-74		chr12	115802690	115803080
IGHV8-14		chr12	115808427	115808727
IGHV8-y		chr12	115808428	115808860
IGHV1-75		chr12	115833950	115834243
IGHV8-15		chr12	115844016	115844309
IGHV1-76		chr12	115847881	115848174
IGHV8-16		chr12	115858008	115858301
IGHV1-77		chr12	115861867	115862160
IGHV1-78		chr12	115868773	115869066
IGHV1-79		chr12	115888096	115888389
IGHV1-80		chr12	115912344	115912637
IGHV1-81		chr12	115920279	115920572
IGHV1-82		chr12	115952538	115952831
IGHV1-83		chr12	115963817	115964109
IGHV1-84		chr12	115980702	115981134
IGHV1-85		chr12	116000028	116000321
IGHV1-86		chr12	116009659	116009954
Distal (5' end)
