# Supplementary material for: Enhancers of the PAIR4 regulatory module promote distal VH gene recombination at the Igh locus
Source: EMBO J. 2023 Jun 20;42(15):e112741. doi: 10.15252/embj.2022112741 (PMC10390877; doi:10.15252/embj.2022112741)
Supplement: Supplementary file 3 — Dataset EV2 [file EMBJ-42-e112741-s011.xlsx]

## Sheet: Sheet1
Dataset EV2: Oligonucleotide sequence information
Primers used for genotyping
Allele	Sequence (5'-3')
Igh(∆890)	GCAGTTAAGGGGCATACCGT
	TGACACCAGTGAAGATGCGG
	GGACTGTGTGAAGGAGGCAA
Igh(P4V)	CTGAGGATCACTGTCACACCT
	GCTGAAGATGGGAATTACT
	AGAGGAAAATGCAGGCCAAGA
Igh(P4)	CTGAGGATCACTGTCACACCT
	GATCAGGATCCTGCAAATGACAGAATGACAAGGA
	AGAGGAAAATGCAGGCCAAGA
Igh(P4GV)	CTGAGGATCACTGTCACACCT
	AGAGGAAAATGCAGGCCAAGA
	GCTGAAGATGGGAATTACT
Igh(P4DPax5GV)	CTGAGGATCACTGTCACACCT
	AGAGGAAAATGCAGGCCAAGA
	GCTGAAGATGGGAATTACT
Igh(P4DCTCFGV)	CTGAGGATCACTGTCACACCT
	AGAGGAAAATGCAGGCCAAGA
	GCTGAAGATGGGAATTACT
Igh(P4inv)	CTGAGGATCACTGTCACACCT
	AGAGGAAAATGCAGGCCAAGA
	GTTTCAGGTTCAGGGGGAGG
Igh(P4StopG)	CTGAGGATCACTGTCACACCT
	AGAGGAAAATGCAGGCCAAGA
	TCTGTAACTTCTTTCCACTGACAGG
Igh(EmG)	CTGAGGATCACTGTCACACCT
	AGAGGAAAATGCAGGCCAAGA
	TCCATACACATACTTCTGTGTTCCT
Igh(CmCre)	GTTCTGTGCCTCCGTCTAGC
	CTTCATCAGAGGTGGCATCC
	AATCCTTGGGCTGTCAACAC
Primers used for gene expression analysis
Gene	Sequence (5'-3')
Tbp	TTCGTGCAAGAAATGCTGAA
	CAGTTGTCCGTGGCTCTCTT
Gfp	TACGGCAAGCTGACCCTGAAGT
	GAAGTCGTGCTGCTTCATGTGG
Primers used for ChIP-qPCR analysis
Locus	Sequence (5'-3')
PAIR4	AGAATGTCAGCTTACCCATTCAA
	AATCCTGTCACAGGAGTTCCA
Nedd9	AGCCCATGACTCCTGTGTTC
	ACAGGGGAATGAACAGGATG
Bud13	CACTGCAGGACATCAGAAGC
	TATCCAGAGGGCAGGAAGTG
Chr. 1	CATAGATGAAGCTGCCACATAGGT
	GTGGGCAAGGACAAAGCATTA
VH1-81	CTGTCAGGAACTGCAGGTAAG
	TGGAGAGAAAGGCAGAGTAGA
VH1-82	CTTCTGGCTACGCATTCAGT
	TCCAGGATAAATCCGTCCAATC
Tbp	CGTCATTTTCTCCGCAGTG
	GCTGCAGAAGTCGCCTTTAT
Oligos used for EMSA assays
PAIR4 wt Pax5 binding site	/6-FAM/TATTGTATGGTCACTGAAGTGTGTGATATTTGGAA (probe)
	TATTGTATGGTCACTGAAGTGTGTGATATTTGGAA (cold competitor)
	TTCCAAATATCACACACTTCAGTGACCATACAATA
PAIR4 mutant Pax5 binding site	TATTGTATGCAGTGTTAATTGACTGATATTTGGAA
	TTCCAAATATCAGTCAATTAACACTGCATACAATA
Oligos used for 3C-qPCR analysis
Igh viewpoint	/6-FAM/ACAATGTCC/ZEN/TCAGTCACCATCTGG/Iowa BlackFQ/ (probe)
	GTCTGTAACTTACCTCTGA
VH1-81	GAACTAAATCTTTACTACAGAG
VH1-82	GGATTTAGCGATGGTGCTTTG
VH1-84	CCTACAGTTCACCATACC
VH1-86	CAAGGCAGACAAGTTAGG
Ercc3	/6-FAM/TGCTCACTC/ZEN/TCGCTCACTCG/Iowa BlackFQ/ (probe)
	GCTTCAGAAGACTCCTAC
	AGGCAACAAGAACAACAC
