# Supplementary material for: Enhancers of the PAIR4 regulatory module promote distal VH gene recombination at the Igh locus
Source: EMBO J. 2023 Jun 20;42(15):e112741. doi: 10.15252/embj.2022112741 (PMC10390877; doi:10.15252/embj.2022112741)
Supplement: Supplementary file 4 — Dataset EV3 [file EMBJ-42-e112741-s013.xlsx]

## Sheet: Tracks generated for this study
Dataset EV3: Description of all Illumina sequencing experiments generated for this study (GSE214869)
GEO accession #	Exp #	Exp. type	Sample description	Genotype	Cell preparation	Sequencing protocol
GSM6617040	187484	total RNA-Seq	Pro-B cell	WT	Ex-vivo FACS sorted from bone marrow	50 bp paired read
GSM6617041	196279	total RNA-Seq	Pre-B cell	WT	Ex-vivo FACS sorted from bone marrow	50 bp paired read
GSM6617042	9592	E2A AB ChIP-Seq	Pro-B cell	Rag2(-/-)	5-days in-vitro expansion	76bp paird read
GSM6617043	13017	H3K27ac AB ChIP-Seq	Pro-B cell	Rag2(-/-)	4-days in-vitro expansion	50 bp paired read
GSM6617044	15835	H3K4me2 AB ChIP-Seq	Pro-B cell	Rag2(–/–) Ikzf1(∆/+)	in-vitro expansion	50 bp single read
GSM6617045	12057	H3K36me3 AB ChIP-Seq	Pro-B cell	Rag2(-/-)	in-vitro expansion	50 bp single read
GSM6617046	58488	mRNA-Seq	IgMb immature B cell	Igh(∆890/+)	Ex-vivo FACS sorted from bone marrow	50 bp single read
GSM6617047	58489	mRNA-Seq	IgMb immature B cell	Igh(∆890/+)	Ex-vivo FACS sorted from bone marrow	50 bp single read
GSM6617048	58490	mRNA-Seq	IgMb immature B cell	Igh(P4V/P4V)	Ex-vivo FACS sorted from bone marrow	50 bp single read
GSM6617049	58491	mRNA-Seq	IgMb immature B cell	Igh(P4V/P4V)	Ex-vivo FACS sorted from bone marrow	50 bp single read
GSM6617050	58492	mRNA-Seq	IgMb immature B cell	Igh(P4V/P4V)	Ex-vivo FACS sorted from bone marrow	50 bp single read
GSM6617051	70495	Igh VDJ-Seq	Pro-B cell	Igh(+/+)	Ex-vivo FACS sorted from bone marrow	300 bp paired read
GSM6617052	70496	Igh VDJ-Seq	Pro-B cell	Igh(+/+)	Ex-vivo FACS sorted from bone marrow	300 bp paired read
GSM6617053	70497	Igh VDJ-Seq	Pro-B cell	Igh(+/+)	Ex-vivo FACS sorted from bone marrow	300 bp paired read
GSM6617054	70498	Igh VDJ-Seq	Pro-B cell	Igh(∆890/∆890)	Ex-vivo FACS sorted from bone marrow	300 bp paired read
GSM6617055	70499	Igh VDJ-Seq	Pro-B cell	Igh(∆890/∆890)	Ex-vivo FACS sorted from bone marrow	300 bp paired read
GSM6617056	70500	Igh VDJ-Seq	Pro-B cell	Igh(∆890/∆890)	Ex-vivo FACS sorted from bone marrow	300 bp paired read
GSM6617057	72355	Igh VDJ-Seq	Pro-B cell	Igh(+/+)	Ex-vivo FACS sorted from bone marrow	300 bp paired read
GSM6617058	72356	Igh VDJ-Seq	Pro-B cell	Igh(+/+)	Ex-vivo FACS sorted from bone marrow	300 bp paired read
GSM6617059	72357	Igh VDJ-Seq	Pro-B cell	Igh(+/+)	Ex-vivo FACS sorted from bone marrow	300 bp paired read
GSM6617060	72358	Igh VDJ-Seq	Pro-B cell	Igh(P4V/P4V)	Ex-vivo FACS sorted from bone marrow	300 bp paired read
GSM6617061	72359	Igh VDJ-Seq	Pro-B cell	Igh(P4V/P4V)	Ex-vivo FACS sorted from bone marrow	300 bp paired read
GSM6617062	72360	Igh VDJ-Seq	Pro-B cell	Igh(P4V/P4V)	Ex-vivo FACS sorted from bone marrow	300 bp paired read
GSM6617063	72361	Igh VDJ-Seq	Pro-B cell	Igh(P4/P4)	Ex-vivo FACS sorted from bone marrow	300 bp paired read
GSM6617064	72362	Igh VDJ-Seq	Pro-B cell	Igh(P4/P4)	Ex-vivo FACS sorted from bone marrow	300 bp paired read
GSM6617065	72363	Igh VDJ-Seq	Pro-B cell	Igh(P4/P4)	Ex-vivo FACS sorted from bone marrow	300 bp paired read
GSM6617066	126443	Igh VDJ-Seq	Pro-B cell	Igh(+/+)	Ex-vivo FACS sorted from bone marrow	300 bp paired read
GSM6617067	126444	Igh VDJ-Seq	Pro-B cell	Igh(+/+)	Ex-vivo FACS sorted from bone marrow	300 bp paired read
GSM6617068	126448	Igh VDJ-Seq	Pro-B cell	Igh(+/+)	Ex-vivo FACS sorted from bone marrow	300 bp paired read
GSM6617069	126449	Igh VDJ-Seq	Pro-B cell	Igh(+/+)	Ex-vivo FACS sorted from bone marrow	300 bp paired read
GSM6617070	126453	Igh VDJ-Seq	Pro-B cell	Igh(+/+)	Ex-vivo FACS sorted from bone marrow	300 bp paired read
GSM6617071	126454	Igh VDJ-Seq	Pro-B cell	Igh(+/+)	Ex-vivo FACS sorted from bone marrow	300 bp paired read
GSM6617072	126455	Igh VDJ-Seq	Pro-B cell	Igh(P4inv/P4inv)	Ex-vivo FACS sorted from bone marrow	300 bp paired read
GSM6617073	126456	Igh VDJ-Seq	Pro-B cell	Igh(P4inv/P4inv)	Ex-vivo FACS sorted from bone marrow	300 bp paired read
GSM6617074	126457	Igh VDJ-Seq	Pro-B cell	Igh(P4inv/P4inv)	Ex-vivo FACS sorted from bone marrow	300 bp paired read
GSM6617075	126450	Igh VDJ-Seq	Pro-B cell	Igh(P4StopG/P4StopG)	Ex-vivo FACS sorted from bone marrow	300 bp paired read
GSM6617076	126451	Igh VDJ-Seq	Pro-B cell	Igh(P4StopG/P4StopG)	Ex-vivo FACS sorted from bone marrow	300 bp paired read
GSM6617077	126452	Igh VDJ-Seq	Pro-B cell	Igh(P4StopG/P4StopG)	Ex-vivo FACS sorted from bone marrow	300 bp paired read
GSM6617078	126445	Igh VDJ-Seq	Pro-B cell	Igh(EmG/EmG)	Ex-vivo FACS sorted from bone marrow	300 bp paired read
GSM6617079	126446	Igh VDJ-Seq	Pro-B cell	Igh(EmG/EmG)	Ex-vivo FACS sorted from bone marrow	300 bp paired read
GSM6617080	126447	Igh VDJ-Seq	Pro-B cell	Igh(EmG/EmG)	Ex-vivo FACS sorted from bone marrow	300 bp paired read
GSM6617081	75644	Igh VDJ-Seq	Pro-B cell	Igh(+/+)	Ex-vivo FACS sorted from bone marrow	300 bp paired read
GSM6617082	75645	Igh VDJ-Seq	Pro-B cell	Igh(+/+)	Ex-vivo FACS sorted from bone marrow	300 bp paired read
GSM6617083	75646	Igh VDJ-Seq	Pro-B cell	Igh(+/+)	Ex-vivo FACS sorted from bone marrow	300 bp paired read
GSM6617084	129715	Igh VDJ-Seq	Pro-B cell	Igh(+/+)	Ex-vivo FACS sorted from bone marrow	300 bp paired read
GSM6617085	75647	Igh VDJ-Seq	Pro-B cell	Igh(P4GV/P4GV)	Ex-vivo FACS sorted from bone marrow	300 bp paired read
GSM6617086	75648	Igh VDJ-Seq	Pro-B cell	Igh(P4GV/P4GV)	Ex-vivo FACS sorted from bone marrow	300 bp paired read
GSM6617087	75649	Igh VDJ-Seq	Pro-B cell	Igh(P4GV/P4GV)	Ex-vivo FACS sorted from bone marrow	300 bp paired read
GSM6617088	129716	Igh VDJ-Seq	Pro-B cell	Igh(P4GV/P4GV)	Ex-vivo FACS sorted from bone marrow	300 bp paired read
GSM6617089	129705	Igh VDJ-Seq	Pro-B cell	Igh(+/+)	Ex-vivo FACS sorted from bone marrow	300 bp paired read
GSM6617090	129706	Igh VDJ-Seq	Pro-B cell	Igh(+/+)	Ex-vivo FACS sorted from bone marrow	300 bp paired read
GSM6617091	129710	Igh VDJ-Seq	Pro-B cell	Igh(+/+)	Ex-vivo FACS sorted from bone marrow	300 bp paired read
GSM6617092	129711	Igh VDJ-Seq	Pro-B cell	Igh(+/+)	Ex-vivo FACS sorted from bone marrow	300 bp paired read
GSM6617093	129707	Igh VDJ-Seq	Pro-B cell	Igh(P4∆Pax5GV/P4∆Pax5GV)	Ex-vivo FACS sorted from bone marrow	300 bp paired read
GSM6617094	129708	Igh VDJ-Seq	Pro-B cell	Igh(P4∆Pax5GV/P4∆Pax5GV)	Ex-vivo FACS sorted from bone marrow	300 bp paired read
GSM6617095	129709	Igh VDJ-Seq	Pro-B cell	Igh(P4∆Pax5GV/P4∆Pax5GV)	Ex-vivo FACS sorted from bone marrow	300 bp paired read
GSM6617096	129712	Igh VDJ-Seq	Pro-B cell	Igh(P4∆CtftGV/P4∆CtftGV)	Ex-vivo FACS sorted from bone marrow	300 bp paired read
GSM6617097	129713	Igh VDJ-Seq	Pro-B cell	Igh(P4∆CtftGV/P4∆CtftGV)	Ex-vivo FACS sorted from bone marrow	300 bp paired read
GSM6617098	129714	Igh VDJ-Seq	Pro-B cell	Igh(P4∆CtftGV/P4∆CtftGV)	Ex-vivo FACS sorted from bone marrow	300 bp paired read

## Sheet: Published tracks
Dataset EV3: Description of all published Illumina sequencing experiments
GEO accession #	Exp #	Exp. type	Sample description	Genotype	Cell preparation	Sequencing protocol
GSM4350149	39311	ATAC-Seq	BLP (Pax5-)	WT	Ex-vivo FACS sorted from bone marrow	50 bp paired read
GSM4350150	39312	ATAC-Seq	BLP (Pax5+)	WT	Ex-vivo FACS sorted from bone marrow	50 bp paired read
GSM4350152	41508	ATAC-Seq	Pro-B cell	Rag2(-/-)	Ex-vivo FACS sorted from bone marrow	50 bp paired read
GSM4350111	102353	Pax5 AB ChIP-Seq	in vitro pro-B cell	Wapl(+/+)	4-days in-vitro expansion	50 bp single read
GSM1145865	13300	CTCF ChIP-Seq	Pro-B cell	Rag2(-/-)	in-vitro expansion	50 bp paired read
GSM672403	8419	Rad21 ChIP-seq	Pro-B cell	Rag2(-/-)	in-vitro expansion	76bp paird read
GSM1145864	9594	Streptavidin (Yy1) ChIP-Seq	in vitro pro-B cell	Yy1(ihCd2/+ ) Rag2(-/-) R26(BirA/BirA)	4-days in-vitro expansion	76bp paird read
GSM1296573	15832	H3K9ac	Pro-B cell	Rag2(–/–) Ikzf1(∆/+)		50 bp single read
GSM1296577	15840	H3K4me3	Pro-B cell	Rag2(–/–) Ikzf1(∆/+)		50 bp single read
GSM4191758	81575	Igh VDJ-Seq	Pro-B cell	Igh(+/+)	Ex-vivo FACS sorted from bone marrow	300 bp paired read
GSM4191759	81576	Igh VDJ-Seq	Pro-B cell	Igh(+/+)	Ex-vivo FACS sorted from bone marrow	300 bp paired read
GSM4191760	81577	Igh VDJ-Seq	Pro-B cell	Igh(+/+)	Ex-vivo FACS sorted from bone marrow	300 bp paired read
GSM4191761	81578	Igh VDJ-Seq	Pro-B cell	Igh(+/+)	Ex-vivo FACS sorted from bone marrow	300 bp paired read
GSM4191762	81579	Igh VDJ-Seq	Pro-B cell	Igh(V8-8/V8-8)	Ex-vivo FACS sorted from bone marrow	300 bp paired read
GSM4191766	81583	Igh VDJ-Seq	Pro-B cell	Igh(+/+)	Ex-vivo FACS sorted from bone marrow	300 bp paired read
GSM4191767	81584	Igh VDJ-Seq	Pro-B cell	Igh(V8-8/V8-8)	Ex-vivo FACS sorted from bone marrow	300 bp paired read
GSM4191768	81585	Igh VDJ-Seq	Pro-B cell	Igh(V8-8/V8-8)	Ex-vivo FACS sorted from bone marrow	300 bp paired read
