# Supplementary material for: Enhancers of the PAIR4 regulatory module promote distal VH gene recombination at the Igh locus
Source: EMBO J. 2023 Jun 20;42(15):e112741. doi: 10.15252/embj.2022112741 (PMC10390877; doi:10.15252/embj.2022112741)
Supplement: Supplementary file 5 — Source Data for Expanded View [file EMBJ-42-e112741-s004.zip]

Archive with 1 entries (1 files):
- Source data of EV figures_20230519.xlsx
