# Supplementary material for: Enhancers of the PAIR4 regulatory module promote distal VH gene recombination at the Igh locus
Source: EMBO J. 2023 Jun 20;42(15):e112741. doi: 10.15252/embj.2022112741 (PMC10390877; doi:10.15252/embj.2022112741)
Supplement: Supplementary file 5 — Source Data for Expanded View [file EMBJ-42-e112741-s004.zip › Source data of EV figures_20230519.xlsx]

## Sheet: Figure EV3B
DJH vs. VDJH recombined joints (% of total)
	Igh+/+												IghD890/D890			IghP4V/P4V			IghP4/P4			IghP4inv/P4inv			IghP4StopG/P4StopG
n=	1	2	3	4	5	6	7	8	9	10	11	12	1	2	3	1	2	3	1	2	3	1	2	3	1	2	3
DJH	55.8013	54.5244	56.7434	59.4186	62.4825	47.2483	53.0046	53.1442	21.1805	53.4547	43.2263	47.9971	71.5729	68.402	72.5897	64.8896	66.2391	63.4047	66.2954	65.1706	67.8419	60.9662	60.6851	53.2765	70.6654	62.1411	61.6703
VDJH	44.1987	45.4756	43.2566	40.5814	37.5175	52.7517	46.9954	46.8558	78.8195	46.5453	56.7737	52.0029	28.4271	31.598	27.4103	35.1104	33.7609	36.5953	33.7046	34.8294	32.1581	39.0338	39.3149	46.7235	29.3346	37.8589	38.3297
Ordinary one-way ANOVA (DJ)							*	<0.05
Multiple comparisons	Tukey						**	<0.01
Number of families	1						***	<0.001
Number of comparisons per family	3						****	<0.0001
Alpha	0.05
Tukey's multiple comparisons test	Mean Diff.	95.00% CI of diff.	Significant?	Summary	Adjusted P Value
Igh+/+ vs. IghΔ890/Δ890	-20.17	-36.44 to -3.895	Yes	**	0.0098	A-B
Igh+/+ vs. IghP4V/P4V	-14.16	-30.43 to 2.115	No	ns	0.1124	A-C
Igh+/+ vs. IghP4/P4	-15.75	-32.02 to 0.5236	No	ns	0.0615	A-D
Igh+/+ vs. IghP4inv/P4inv	-7.624	-23.9 to 8.65	No	ns	0.6885	A-E
Igh+/+ vs. IghP4StopG/P4StopG	-14.14	-30.41 to 2.134	No	ns	0.1132	A-F
IghΔ890/Δ890 vs. IghP4V/P4V	6.01	-14.57 to 26.6	No	ns	0.9387	B-C
IghΔ890/Δ890 vs. IghP4/P4	4.419	-16.17 to 25	No	ns	0.9832	B-D
IghΔ890/Δ890 vs. IghP4inv/P4inv	12.55	-8.04 to 33.13	No	ns	0.4255	B-E
IghΔ890/Δ890 vs. IghP4StopG/P4StopG	6.029	-14.56 to 26.61	No	ns	0.9379	B-F
IghP4V/P4V vs. IghP4/P4	-1.592	-22.18 to 18.99	No	ns	0.9999	C-D
IghP4V/P4V vs. IghP4inv/P4inv	6.535	-14.05 to 27.12	No	ns	0.915	C-E
IghP4V/P4V vs. IghP4StopG/P4StopG	0.01885	-20.57 to 20.6	No	ns	>0.9999	C-F
IghP4/P4 vs. IghP4inv/P4inv	8.127	-12.46 to 28.71	No	ns	0.815	D-E
IghP4/P4 vs. IghP4StopG/P4StopG	1.61	-18.97 to 22.2	No	ns	0.9999	D-F
IghP4inv/P4inv vs. IghP4StopG/P4StopG	-6.516	-27.1 to 14.07	No	ns	0.9159	E-F
Test details	Mean 1	Mean 2	Mean Diff.	SE of diff.	n1	n2	q	DF
Igh+/+ vs. IghΔ890/Δ890	50.69	70.85	-20.17	5.202	12	3	5.483	21
Igh+/+ vs. IghP4V/P4V	50.69	64.84	-14.16	5.202	12	3	3.849	21
Igh+/+ vs. IghP4/P4	50.69	66.44	-15.75	5.202	12	3	4.282	21
Igh+/+ vs. IghP4inv/P4inv	50.69	58.31	-7.624	5.202	12	3	2.073	21
Igh+/+ vs. IghP4StopG/P4StopG	50.69	64.83	-14.14	5.202	12	3	3.844	21
IghΔ890/Δ890 vs. IghP4V/P4V	70.85	64.84	6.01	6.58	3	3	1.292	21
IghΔ890/Δ890 vs. IghP4/P4	70.85	66.44	4.419	6.58	3	3	0.9497	21
IghΔ890/Δ890 vs. IghP4inv/P4inv	70.85	58.31	12.55	6.58	3	3	2.696	21
IghΔ890/Δ890 vs. IghP4StopG/P4StopG	70.85	64.83	6.029	6.58	3	3	1.296	21
IghP4V/P4V vs. IghP4/P4	64.84	66.44	-1.592	6.58	3	3	0.3421	21
IghP4V/P4V vs. IghP4inv/P4inv	64.84	58.31	6.535	6.58	3	3	1.405	21
IghP4V/P4V vs. IghP4StopG/P4StopG	64.84	64.83	0.01885	6.58	3	3	0.00405	21
IghP4/P4 vs. IghP4inv/P4inv	66.44	58.31	8.127	6.58	3	3	1.747	21
IghP4/P4 vs. IghP4StopG/P4StopG	66.44	64.83	1.61	6.58	3	3	0.3461	21
IghP4inv/P4inv vs. IghP4StopG/P4StopG	58.31	64.83	-6.516	6.58	3	3	1.401	21

## Sheet: Figure EV3C
VH gene usage (% of VDJH + DJH joints)
VH gene	Igh+/+																				IghD890/D890			IghP4V/P4V			IghP4/P4			IghP4inv/P4inv			IghP4StopG/P4StopG
n=	1	2	3	4	5	6	7	8	9	10	11	12	13	14	15	16	17	18	19	20	1	2	3	1	2	3	1	2	3	1	2	3	1	2	3
IGHV1-85	2.12969	2.24333	1.82803	1.73841	2.24487	2.21776	2.1155	2.12146	1.96409	1.38573	1.34889	4.16024	1.77129	2.06466	1.67129	2.08748	1.58427	1.59968	3.8731	1.19056	0.94019	1.00808	1.05173	3.70176	4.41094	4.54892	2.54683	2.04693	2.5868	1.74648	1.47019	2.42079	0.85425	1.52046	1.22055
IGHV1-84	5.51098	4.22939	4.8531	4.15547	4.83503	5.60296	2.8207	5.26474	6.50803	3.18914	3.67321	7.60875	5.38289	4.85601	4.47692	4.3478	6.30393	3.44068	7.86137	2.36866	1.90891	0.633515	0.45758	8.31912	5.40295	7.58526	1.85659	3.47118	3.68575	1.88933	2.4862	2.51323	2.07131	0.632002	1.77568
IGHV1-83	4.64749	4.49513	3.36038	4.40957	3.16089	4.93253	1.39764	6.66534	4.44002	4.1116	4.95788	2.87208	3.4703	5.91482	3.67933	4.20366	3.18356	4.14724	5.59463	3.70924	1.34673	1.12775	0.525523	7.58013	5.10203	8.67193	2.61207	2.04401	2.8779	2.01666	1.08393	2.13376	2.1673	3.30647	3.48371
IGHV1-82	3.53866	3.79622	3.4265	3.67882	2.91761	4.16494	3.08694	3.5988	4.07563	2.38304	2.34783	6.9503	3.04638	3.66005	3.13515	2.8832	3.9885	2.64279	5.49884	2.92228	0.886533	1.47748	0.635987	6.68712	6.74251	7.74965	3.49557	3.29495	2.7372	2.44931	2.22391	2.69286	1.38507	2.69221	2.46272
IGHV1-81	2.43998	2.0794	2.00803	1.90108	1.92697	2.69936	1.97218	2.26026	2.29497	1.38391	1.40832	4.79297	1.43564	2.20466	1.82933	1.9229	2.26738	1.9176	2.99619	1.77496	0.874309	1.12437	1.00132	4.53204	4.31681	4.88607	2.3599	2.46712	2.45576	1.44319	1.29975	1.99146	1.22265	1.48105	2.00207
IGHV1-80	2.80038	3.03506	2.52983	2.39721	2.23011	3.73794	2.16657	2.7702	3.42849	1.4592	2.24385	5.28684	2.46629	2.91234	2.362	2.52408	2.43219	2.67423	4.13616	2.17544	0.796269	1.56604	0.637686	3.79019	3.30269	4.01379	3.61101	3.26554	2.83522	2.0346	1.68352	2.05106	1.94812	3.25896	3.09513

## Sheet: Figure EV3D
Normalized recombination frequency
	Igh+/+																				IghΔ890/Δ890			IghP4V/P4V			IghP4/P4
n=	1	2	3	4	5	6	7	8	9	10	11	12	13	14	15	16	17	18	19	20	1	2	3	1	2	3	1	2	3
6 VH upstream	3.15379	3.02805	2.70133	2.72038	2.63395	3.52884	2.21222	3.32796	3.34299	2.04127	2.32136	5.08432	2.56118	3.20503	2.55319	2.71679	2.88824	2.49392	4.5529	2.15344	1.03881	1.17396	0.787232	5.24414	4.69669	5.76729	2.761	2.67376	2.7677
6 VH downstream	3.34114	3.73665	3.8762	4.32451	2.56445	4.06502	2.43924	4.29096	4.22379	3.27176	3.24317	5.66506	3.50053	3.45885	2.7686	3.11294	3.25259	3.25618	5.45603	3.1789	1.00389	1.21377	0.782349	3.09219	3.79045	2.37672	1.65387	1.55449	1.49681
Multiple t tests:	6 VH upstream vs. 6 VH downstream									*	<0.05
Statistical significance determined using the Holm-Sidak method, with alpha = 0.05.										**	<0.01
Each row was analyzed individually, without assuming a consistent SD.										***	<0.001
two-tailed										****	<0.0001
unpaired
	Significant?	P value	Mean1	Mean2	Difference	SE of difference	t ratio	df	Adjusted P Value
Igh+/+	Yes	0.00984304	2.961	3.651	-0.6903	0.254	2.718	38	0.0292394
IghΔ890/Δ890	No	>0.999999999999999	1	1	-3.333e-10	0.1684	1.98e-09	4	>0.999999999999999
IghP4V/P4V	Yes	0.0137087	5.236	3.086	2.15	0.5119	4.199	4	0.0292394
IghP4/P4	Yes	2.91847e-05	2.734	1.568	1.166	0.05495	21.22	4	0.000116734

## Sheet: Figure EV3E
Relative enrichment ChIP-qPCR
H3K4me2	Igh+/+				IghD890/D890				IghP4V/P4V
n=	1	2	3	4	1	2	3	4	1	2	3	4
VH1-81	0.966	1.034	1.108	0.892	0.461	0.448	0.438	0.399	1.427	1.382	0.98	1.104
VH1-82	0.828	1.172	0.927	1.073	0.416	0.524	0.585	0.406	0.96	1.219	1.134	1.214
Ordinary one-way ANOVA (VH1-81)									*		<0.05
Multiple comparisons	Tukey								**		<0.01
Number of families	1								***		<0.001
Number of comparisons per family	3								****		<0.0001
Alpha	0.05
Tukey's multiple comparisons test	Mean Diff.	95.00% CI of diff.	Significant?	Summary	Adjusted P Value
WT vs. Δ890	0.5635	0.2939 to 0.8331	Yes	***	0.0007	A-B
WT vs. P4V	-0.2233	-0.4929 to 0.04639	No	ns	0.1052	A-C
Δ890 vs. P4V	-0.7868	-1.056 to -0.5171	Yes	****	<0.0001	B-C
Test details	Mean 1	Mean 2	Mean Diff.	SE of diff.	n1	n2	q	DF
WT vs. Δ890	1	0.4365	0.5635	0.09658	4	4	8.252	9
WT vs. P4V	1	1.223	-0.2233	0.09658	4	4	3.269	9
Δ890 vs. P4V	0.4365	1.223	-0.7868	0.09658	4	4	11.52	9
Ordinary one-way ANOVA (VH1-82)									*		<0.05
Multiple comparisons	Tukey								**		<0.01
Number of families	1								***		<0.001
Number of comparisons per family	3								****		<0.0001
Alpha	0.05
Tukey's multiple comparisons test	Mean Diff.	95.00% CI of diff.	Significant?	Summary	Adjusted P Value
WT vs. Δ890	0.5173	0.2744 to 0.7601	Yes	***	0.0006	A-B
WT vs. P4V	-0.1318	-0.3746 to 0.1111	No	ns	0.3295	A-C
Δ890 vs. P4V	-0.649	-0.8919 to -0.4061	Yes	***	0.0001	B-C
Test details	Mean 1	Mean 2	Mean Diff.	SE of diff.	n1	n2	q	DF
WT vs. Δ890	1	0.4828	0.5173	0.08699	4	4	8.409	9
WT vs. P4V	1	1.132	-0.1318	0.08699	4	4	2.142	9
Δ890 vs. P4V	0.4828	1.132	-0.649	0.08699	4	4	10.55	9
H3K9ac	Igh+/+				IghD890/D890				IghP4V/P4V
n=	1	2	3	4	1	2	3	4	1	2	3	4
VH1-81	1.06	0.94	1.146	0.854	0.567	0.503	0.373	0.461	1	1.16	0.764	0.737
VH1-82	0.937	1.063	1.018	0.982	0.631	0.508	0.705	0.61	1.01	1.047	0.957	0.814
Ordinary one-way ANOVA (VH1-81)									*		<0.05
Multiple comparisons	Tukey								**		<0.01
Number of families	1								***		<0.001
Number of comparisons per family	3								****		<0.0001
Alpha	0.05
Tukey's multiple comparisons test	Mean Diff.	95.00% CI of diff.	Significant?	Summary	Adjusted P Value
WT vs. Δ890	0.524	0.2361 to 0.8119	Yes	**	0.0017	A-B
WT vs. P4V	0.08475	-0.2032 to 0.3727	No	ns	0.6996	A-C
Δ890 vs. P4V	-0.4393	-0.7272 to -0.1513	Yes	**	0.0054	B-C
Test details	Mean 1	Mean 2	Mean Diff.	SE of diff.	n1	n2	q	DF
WT vs. Δ890	1	0.476	0.524	0.1031	4	4	7.186	9
WT vs. P4V	1	0.9153	0.08475	0.1031	4	4	1.162	9
Δ890 vs. P4V	0.476	0.9153	-0.4393	0.1031	4	4	6.024	9
Ordinary one-way ANOVA (VH1-82)									*		<0.05
Multiple comparisons	Tukey								**		<0.01
Number of families	1								***		<0.001
Number of comparisons per family	3								****		<0.0001
Alpha	0.05
Tukey's multiple comparisons test	Mean Diff.	95.00% CI of diff.	Significant?	Summary	Adjusted P Value
WT vs. Δ890	0.3865	0.2256 to 0.5474	Yes	***	0.0002	A-B
WT vs. P4V	0.043	-0.1179 to 0.2039	No	ns	0.7433	A-C
Δ890 vs. P4V	-0.3435	-0.5044 to -0.1826	Yes	***	0.0006	B-C
Test details	Mean 1	Mean 2	Mean Diff.	SE of diff.	n1	n2	q	DF
WT vs. Δ890	1	0.6135	0.3865	0.05762	4	4	9.486	9
WT vs. P4V	1	0.957	0.043	0.05762	4	4	1.055	9
Δ890 vs. P4V	0.6135	0.957	-0.3435	0.05762	4	4	8.431	9
H3K4me3	Igh+/+				IghD890/D890				IghP4V/P4V
n=	1	2	3	4	1	2	3	4	1	2	3	4
VH1-81	0.917	1.083	0.837	1.163	0.125	0.171	0.158	0.103	1.029	1.162	0.735	0.85
VH1-82	0.821	1.179	1.19	0.81	0.302	0.253	0.233	0.147	1.232	1.395	0.676	0.641
Ordinary one-way ANOVA (VH1-81)									*		<0.05
Multiple comparisons	Tukey								**		<0.01
Number of families	1								***		<0.001
Number of comparisons per family	3								****		<0.0001
Alpha	0.05
Tukey's multiple comparisons test	Mean Diff.	95.00% CI of diff.	Significant?	Summary	Adjusted P Value
WT vs. Δ890	0.8608	0.5838 to 1.138	Yes	****	<0.0001	A-B
WT vs. P4V	0.056	-0.2209 to 0.3329	No	ns	0.8417	A-C
Δ890 vs. P4V	-0.8048	-1.082 to -0.5278	Yes	****	<0.0001	B-C
Test details	Mean 1	Mean 2	Mean Diff.	SE of diff.	n1	n2	q	DF
WT vs. Δ890	1	0.1393	0.8608	0.09918	4	4	12.27	9
WT vs. P4V	1	0.944	0.056	0.09918	4	4	0.7985	9
Δ890 vs. P4V	0.1393	0.944	-0.8048	0.09918	4	4	11.48	9
Ordinary one-way ANOVA (VH1-82)									*		<0.05
Multiple comparisons	Tukey								**		<0.01
Number of families	1								***		<0.001
Number of comparisons per family	3								****		<0.0001
Alpha	0.05
Tukey's multiple comparisons test	Mean Diff.	95.00% CI of diff.	Significant?	Summary	Adjusted P Value
WT vs. Δ890	0.7663	0.26 to 1.272	Yes	**	0.0056	A-B
WT vs. P4V	0.014	-0.4922 to 0.5202	No	ns	0.9967	A-C
Δ890 vs. P4V	-0.7523	-1.258 to -0.246	Yes	**	0.0063	B-C
Test details	Mean 1	Mean 2	Mean Diff.	SE of diff.	n1	n2	q	DF
WT vs. Δ890	1	0.2338	0.7663	0.1813	4	4	5.977	9
WT vs. P4V	1	0.986	0.014	0.1813	4	4	0.1092	9
Δ890 vs. P4V	0.2338	0.986	-0.7523	0.1813	4	4	5.867	9

## Sheet: Figure EV3F
Relative crosslinking frequency 3C-qPCR
	IghD890/D890 pro-B				IghD890/D890 DP T					IghP4V/P4V pro-B					IghP4V/P4V DP T
n=	1	2	3	4	1	2	3	4	5	1	2	3	4	5	1	2	3	4	5
VH1-81	1.85321	1.5074	2.47927	0.893037	0.753957	1.35723	1.15859	0.663563	1.06666	1.31448	1.55513	2.61528	1.74279	2.789	0.846289	1.52523	0.521202	1.32037	0.786909
VH1-82	2.75979	3.53531	4.06433	1.56337	1.05935	0.469741	0.932357	1.18812	1.35044	2.8519	2.96129	2.21693	4.23419	3.8521	0.77071	1.29976	1.11301	0.958924	0.857593
VH1-84	4.00349	2.48593	3.93358	1.08589	0.977433	0.429468	0.650495	1.62822	1.31438	1.00207	1.54905	1.03428	1.49065	4.53047	0.904107	0.841725	1.41717	1.18713	0.649864
VH1-86	5.10075	3.37776	4.01336	1.73679	0.886918	1.07766	1.04901	1.44923	0.537183		2.11183	1.85486	2.51674	3.16939	1.25649	1.67797	0.170103	1.37025	0.525181
2way ANOVA						*		<0.05
Within each row, compare columns (simple effects within rows)						**		<0.01
Multiple comparisons	Tukey					***		<0.001
Number of families	4					****		<0.0001
Number of comparisons per family	6
Alpha	0.05
Tukey's multiple comparisons test	Mean Diff.	95.00% CI of diff.	Significant?	Summary	Adjusted P Value
VH1-81
DPAIR pro-B vs. DPAIR DP-T	0.6832	-0.6947 to 2.061	No	ns	0.5598
DPAIR pro-B vs. P4V pro-B	-0.3201	-1.698 to 1.058	No	ns	0.9272
DPAIR pro-B vs. P4V DP-T	0.6832	-0.6947 to 2.061	No	ns	0.5598
DPAIR DP-T vs. P4V pro-B	-1.003	-2.302 to 0.2958	No	ns	0.1846
DPAIR DP-T vs. P4V DP-T	-2e-09	-1.299 to 1.299	No	ns	>0.9999
P4V pro-B vs. P4V DP-T	1.003	-0.2958 to 2.302	No	ns	0.1846
VH1-82
DPAIR pro-B vs. DPAIR DP-T	1.981	0.6028 to 3.359	Yes	**	0.0019
DPAIR pro-B vs. P4V pro-B	-0.2426	-1.62 to 1.135	No	ns	0.9663
DPAIR pro-B vs. P4V DP-T	1.981	0.6028 to 3.359	Yes	**	0.0019
DPAIR DP-T vs. P4V pro-B	-2.223	-3.522 to -0.9242	Yes	***	0.0002
DPAIR DP-T vs. P4V DP-T	0	-1.299 to 1.299	No	ns	>0.9999
P4V pro-B vs. P4V DP-T	2.223	0.9242 to 3.522	Yes	***	0.0002
VH1-84
DPAIR pro-B vs. DPAIR DP-T	1.877	0.4993 to 3.255	Yes	**	0.0035
DPAIR pro-B vs. P4V pro-B	0.9559	-0.422 to 2.334	No	ns	0.2679
DPAIR pro-B vs. P4V DP-T	1.877	0.4993 to 3.255	Yes	**	0.0035
DPAIR DP-T vs. P4V pro-B	-0.9213	-2.22 to 0.3778	No	ns	0.2499
DPAIR DP-T vs. P4V DP-T	-4e-09	-1.299 to 1.299	No	ns	>0.9999
P4V pro-B vs. P4V DP-T	0.9213	-0.3778 to 2.22	No	ns	0.2499
VH1-86
DPAIR pro-B vs. DPAIR DP-T	2.557	1.179 to 3.935	Yes	****	<0.0001
DPAIR pro-B vs. P4V pro-B	1.144	-0.3085 to 2.596	No	ns	0.1708
DPAIR pro-B vs. P4V DP-T	2.557	1.179 to 3.935	Yes	****	<0.0001
DPAIR DP-T vs. P4V pro-B	-1.413	-2.791 to -0.03529	Yes	*	0.0423
DPAIR DP-T vs. P4V DP-T	2e-09	-1.299 to 1.299	No	ns	>0.9999
P4V pro-B vs. P4V DP-T	1.413	0.03529 to 2.791	Yes	*	0.0423
Test details	Mean 1	Mean 2	Mean Diff.	SE of diff.	N1	N2	q	DF
VH1-81
DPAIR pro-B vs. DPAIR DP-T	1.683	1	0.6832	0.5212	4	5	1.854	59
DPAIR pro-B vs. P4V pro-B	1.683	2.003	-0.3201	0.5212	4	5	0.8686	59
DPAIR pro-B vs. P4V DP-T	1.683	1	0.6832	0.5212	4	5	1.854	59
DPAIR DP-T vs. P4V pro-B	1	2.003	-1.003	0.4914	5	5	2.888	59
DPAIR DP-T vs. P4V DP-T	1	1	-2e-09	0.4914	5	5	5.756e-09	59
P4V pro-B vs. P4V DP-T	2.003	1	1.003	0.4914	5	5	2.888	59
VH1-82
DPAIR pro-B vs. DPAIR DP-T	2.981	1	1.981	0.5212	4	5	5.375	59
DPAIR pro-B vs. P4V pro-B	2.981	3.223	-0.2426	0.5212	4	5	0.6582	59
DPAIR pro-B vs. P4V DP-T	2.981	1	1.981	0.5212	4	5	5.375	59
DPAIR DP-T vs. P4V pro-B	1	3.223	-2.223	0.4914	5	5	6.399	59
DPAIR DP-T vs. P4V DP-T	1	1	0	0.4914	5	5	0	59
P4V pro-B vs. P4V DP-T	3.223	1	2.223	0.4914	5	5	6.399	59
VH1-84
DPAIR pro-B vs. DPAIR DP-T	2.877	1	1.877	0.5212	4	5	5.094	59
DPAIR pro-B vs. P4V pro-B	2.877	1.921	0.9559	0.5212	4	5	2.594	59
DPAIR pro-B vs. P4V DP-T	2.877	1	1.877	0.5212	4	5	5.094	59
DPAIR DP-T vs. P4V pro-B	1	1.921	-0.9213	0.4914	5	5	2.652	59
DPAIR DP-T vs. P4V DP-T	1	1	-4e-09	0.4914	5	5	1.151e-08	59
P4V pro-B vs. P4V DP-T	1.921	1	0.9213	0.4914	5	5	2.652	59
VH1-86
DPAIR pro-B vs. DPAIR DP-T	3.557	1	2.557	0.5212	4	5	6.939	59
DPAIR pro-B vs. P4V pro-B	3.557	2.413	1.144	0.5494	4	4	2.945	59
DPAIR pro-B vs. P4V DP-T	3.557	1	2.557	0.5212	4	5	6.939	59
DPAIR DP-T vs. P4V pro-B	1	2.413	-1.413	0.5212	5	4	3.835	59
DPAIR DP-T vs. P4V DP-T	1	1	2e-09	0.4914	5	5	5.756e-09	59
P4V pro-B vs. P4V DP-T	2.413	1	1.413	0.5212	4	5	3.835	59

## Sheet: Figure EV3G
GFP expression (MFI)
	Igh+/+					IghP4StopG/+			IghP4StopG/P4StopG
n=	1	2	3	4	5	1	2	3	1	2	3	4
Pro-B	44.3	37.5	36.9	42.5	41.9	48.4	38.5	36.7	48	36.3	39.6	41.3

## Sheet: Figure EV4E
Relative enrichment Pax5 AB ChIP-qPCR
	IghP4GV/P4GV			IghP4DPax5GV/P4DPax5GV			IghP4DCtcfGV/P4DCtcfGV
n=	1	2	3	1	2	3	1	2	3
PAIR4	12.4222	18.4335	16.7119	7.23317	3.32687	6.94531	14.0225	14.0257	13.84
Nedd9	168.391	152.711	127.567	134.433	63.0981	132.209	145.99	124.215	127.08
Ordinary one-way ANOVA (PAIR4)							*	<0.05
Multiple comparisons	Tukey						**	<0.01
Number of families	1						***	<0.001
Number of comparisons per family	3						****	<0.0001
Alpha	0.05
Tukey's multiple comparisons test	Mean Diff.	95.00% CI of diff.	Significant?	Summary	Adjusted P Value
P4-GFP-VH vs. P4_Pax5-GFP-VH	10.02	-6.861 to 26.9	No	ns	0.1299	A-B
P4-GFP-VH vs. P4_CTCF-GFP-VH	1.893	-8.723 to 12.51	No	ns	0.6224	A-C
P4_Pax5-GFP-VH vs. P4_CTCF-GFP-VH	-8.128	-15.7 to -0.5523	Yes	*	0.0437	B-C
Test details	Mean 1	Mean 2	Mean Diff.	SE of diff.	n1	n2	q	DF
P4-GFP-VH vs. P4_Pax5-GFP-VH	15.86	5.835	10.02	2.866	3	3	4.945	2
P4-GFP-VH vs. P4_CTCF-GFP-VH	15.86	13.96	1.893	1.802	3	3	1.486	2
P4_Pax5-GFP-VH vs. P4_CTCF-GFP-VH	5.835	13.96	-8.128	1.286	3	3	8.938	2
Ordinary one-way ANOVA (Nedd9)							*	<0.05
Multiple comparisons	Tukey						**	<0.01
Number of families	1						***	<0.001
Number of comparisons per family	3						****	<0.0001
Alpha	0.05
Tukey's multiple comparisons test	Mean Diff.	95.00% CI of diff.	Significant?	Summary	Adjusted P Value
P4-GFP-VH vs. P4_Pax5-GFP-VH	39.64	-121.5 to 200.8	No	ns	0.4644	A-B
P4-GFP-VH vs. P4_CTCF-GFP-VH	17.13	-32.97 to 67.23	No	ns	0.3101	A-C
P4_Pax5-GFP-VH vs. P4_CTCF-GFP-VH	-22.51	-139.7 to 94.67	No	ns	0.5868	B-C
Test details	Mean 1	Mean 2	Mean Diff.	SE of diff.	n1	n2	q	DF
P4-GFP-VH vs. P4_Pax5-GFP-VH	149.6	109.9	39.64	27.36	3	3	2.049	2
P4-GFP-VH vs. P4_CTCF-GFP-VH	149.6	132.4	17.13	8.505	3	3	2.848	2
P4_Pax5-GFP-VH vs. P4_CTCF-GFP-VH	109.9	132.4	-22.51	19.89	3	3	1.601	2

## Sheet: Figure EV4G
Relative enrichment CTCF AB ChIP-qPCR
	IghP4GV/P4GV			IghP4DPax5GV/P4DPax5GV			IghP4DCtcfGV/P4DCtcfGV
n=	1	2	3	1	2	3	1	2	3
PAIR4	18.8936	9.24331	26.9137	23.1691	6.63889	24.6254	1.47984	3.38419	1.24817
Bud13	159.795	133.06	522.783	524.697	110.542	217.704	165.058	384.761	131.538
Ordinary one-way ANOVA (PAIR4)							*	<0.05
Multiple comparisons	Tukey						**	<0.01
Number of families	1						***	<0.001
Number of comparisons per family	3						****	<0.0001
Alpha	0.05
Tukey's multiple comparisons test	Mean Diff.	95.00% CI of diff.	Significant?	Summary	Adjusted P Value
P4-GFP-VH vs. P4_Pax5-GFP-VH	0.2058	-19.17 to 19.58	No	ns	0.9994	A-B
P4-GFP-VH vs. P4_CTCF-GFP-VH	16.31	-3.064 to 35.69	No	ns	0.0918	A-C
P4_Pax5-GFP-VH vs. P4_CTCF-GFP-VH	16.11	-3.27 to 35.48	No	ns	0.0957	B-C
Test details	Mean 1	Mean 2	Mean Diff.	SE of diff.	n1	n2	q	DF
P4-GFP-VH vs. P4_Pax5-GFP-VH	18.35	18.14	0.2058	6.315	3	3	0.04608	6
P4-GFP-VH vs. P4_CTCF-GFP-VH	18.35	2.037	16.31	6.315	3	3	3.653	6
P4_Pax5-GFP-VH vs. P4_CTCF-GFP-VH	18.14	2.037	16.11	6.315	3	3	3.607	6
Ordinary one-way ANOVA (Bud13)							*	<0.05
Multiple comparisons	Tukey						**	<0.01
Number of families	1						***	<0.001
Number of comparisons per family	3						****	<0.0001
Alpha	0.05
Tukey's multiple comparisons test	Mean Diff.	95.00% CI of diff.	Significant?	Summary	Adjusted P Value
P4-GFP-VH vs. P4_Pax5-GFP-VH	-12.43	-497.6 to 472.7	No	ns	0.9966	A-B
P4-GFP-VH vs. P4_CTCF-GFP-VH	44.76	-440.4 to 529.9	No	ns	0.9571	A-C
P4_Pax5-GFP-VH vs. P4_CTCF-GFP-VH	57.2	-428 to 542.4	No	ns	0.9312	B-C
Test details	Mean 1	Mean 2	Mean Diff.	SE of diff.	n1	n2	q	DF
P4-GFP-VH vs. P4_Pax5-GFP-VH	271.9	284.3	-12.43	158.1	3	3	0.1112	6
P4-GFP-VH vs. P4_CTCF-GFP-VH	271.9	227.1	44.76	158.1	3	3	0.4003	6
P4_Pax5-GFP-VH vs. P4_CTCF-GFP-VH	284.3	227.1	57.2	158.1	3	3	0.5115	6

## Sheet: Figure EV4I
Transient transfection assay
38B9	pXPG						pXPG-P4						pXPG-P4DCTCF						pXPG-CTCF-P4DCTCF
n=	1	2	3	4	5		1	2	3	4	5	6	1	2	3	4	5	6	1	2	3	4	5	6
Relative induction	1	0.95	1.04734	1.10345	0.896552		3.93727	4.03899	3.29903	2.89474	3.64368	4.33498	5.04057	5.00724	3.92973	4.51191	4.84674	5.19157	2.21498	2.45432	2.51932	2.11041	3.04215	3.12808
PD31	pXPG						pXPG-P4						pXPG-P4DCTCF						pXPG-CTCF-P4DCTCF
n=	1	2	3	4	5	6	1	2	3	4	5	6	1	2	3	4	5	6	1	2	3	4	5	6
Relative induction	0.86	0.94	1.18	0.85	1.14	1.03	3.84	3.16	2.97	2.82	3.6	3.35	5.9	6.22	4.31	5.86	5.48	5.39	2.76	2.72	2.49	2.13	2.68	3.04
Ordinary one-way ANOVA (38B9)							*	<0.05
Multiple comparisons	Tukey						**	<0.01
Number of families	1						***	<0.001
Number of comparisons per family	3						****	<0.0001
Alpha	0.05
Tukey's multiple comparisons test	Mean Diff.	95.00% CI of diff.	Significant?	Summary	Adjusted P Value
pXPG vs. pXPG-P4	-2.692	-3.411 to -1.973	Yes	****	<0.0001	A-B
pXPG vs. pXPG-P4DCTCF	-3.755	-4.474 to -3.037	Yes	****	<0.0001	A-C
pXPG vs. pXPG-CTCF-P4DCTCF	-1.579	-2.297 to -0.8602	Yes	****	<0.0001	A-D
pXPG-P4 vs. pXPG-P4DCTCF	-1.063	-1.748 to -0.378	Yes	**	0.0017	B-C
pXPG-P4 vs. pXPG-CTCF-P4DCTCF	1.113	0.4281 to 1.798	Yes	**	0.0011	B-D
pXPG-P4DCTCF vs. pXPG-CTCF-P4DCTCF	2.176	1.491 to 2.862	Yes	****	<0.0001	C-D
Test details	Mean 1	Mean 2	Mean Diff.	SE of diff.	n1	n2	q	DF
pXPG vs. pXPG-P4	0.9995	3.691	-2.692	0.2556	5	6	14.9	19
pXPG vs. pXPG-P4DCTCF	0.9995	4.755	-3.755	0.2556	5	6	20.78	19
pXPG vs. pXPG-CTCF-P4DCTCF	0.9995	2.578	-1.579	0.2556	5	6	8.737	19
pXPG-P4 vs. pXPG-P4DCTCF	3.691	4.755	-1.063	0.2437	6	6	6.171	19
pXPG-P4 vs. pXPG-CTCF-P4DCTCF	3.691	2.578	1.113	0.2437	6	6	6.461	19
pXPG-P4DCTCF vs. pXPG-CTCF-P4DCTCF	4.755	2.578	2.176	0.2437	6	6	12.63	19
Ordinary one-way ANOVA (PD31)							*	<0.05
Multiple comparisons	Tukey						**	<0.01
Number of families	1						***	<0.001
Number of comparisons per family	3						****	<0.0001
Alpha	0.05
Tukey's multiple comparisons test	Mean Diff.	95.00% CI of diff.	Significant?	Summary	Adjusted P Value
pXPG vs. pXPG-P4	-2.29	-2.97 to -1.61	Yes	****	<0.0001	A-B
pXPG vs. pXPG-P4DCTCF	-4.527	-5.206 to -3.847	Yes	****	<0.0001	A-C
pXPG vs. pXPG-CTCF-P4DCTCF	-1.637	-2.316 to -0.957	Yes	****	<0.0001	A-D
pXPG-P4 vs. pXPG-P4DCTCF	-2.237	-2.916 to -1.557	Yes	****	<0.0001	B-C
pXPG-P4 vs. pXPG-CTCF-P4DCTCF	0.6533	-0.02636 to 1.333	No	ns	0.0623	B-D
pXPG-P4DCTCF vs. pXPG-CTCF-P4DCTCF	2.89	2.21 to 3.57	Yes	****	<0.0001	C-D
Test details	Mean 1	Mean 2	Mean Diff.	SE of diff.	n1	n2	q	DF
pXPG vs. pXPG-P4	1	3.29	-2.29	0.2428	6	6	13.34	20
pXPG vs. pXPG-P4DCTCF	1	5.527	-4.527	0.2428	6	6	26.36	20
pXPG vs. pXPG-CTCF-P4DCTCF	1	2.637	-1.637	0.2428	6	6	9.531	20
pXPG-P4 vs. pXPG-P4DCTCF	3.29	5.527	-2.237	0.2428	6	6	13.03	20
pXPG-P4 vs. pXPG-CTCF-P4DCTCF	3.29	2.637	0.6533	0.2428	6	6	3.805	20
pXPG-P4DCTCF vs. pXPG-CTCF-P4DCTCF	5.527	2.637	2.89	0.2428	6	6	16.83	20

## Sheet: Figure EV5B
Scanned image of ApaI Southern Blot

[truncated: 1 more sheets: Figure EV5C]
