# Supplementary material for: Enhancers of the PAIR4 regulatory module promote distal VH gene recombination at the Igh locus
Source: EMBO J. 2023 Jun 20;42(15):e112741. doi: 10.15252/embj.2022112741 (PMC10390877; doi:10.15252/embj.2022112741)
Supplement: Supplementary file 7 — Source Data for Figure 2 [file EMBJ-42-e112741-s012.xlsx]

## Sheet: Figure 2A
Cells (% of live cells)
cell type	Igh+/+											IghD890/D890
n =	1	2	3	4	5	6	7	8	9	10	11	1	2	3	4	5	6	7	8	9	10
Total B	32	31.1	30.7	25.5	28.9	23.7	23.3	23.6	24.2	23.1	27.5	25	29.8	21.8	24.1	20	24.4	14.5	24.7	22.2	20.9
Pro-B	1.71	2.84	3.01	3.26	2.12	2.12	1.89	2.66	2.62	1.97	2.81	4.15	3.11	3.07	2.95	2.89	3.54	2.73	3.68	3.27	3.08
Pre-B	19.2	18.8	18.9	12.9	18.5	12.6	13	11.5	14.9	14.4	15.8	12.6	18.4	13.3	13	10	12	8	15.7	13.6	11.3
Immature B	5.92	4.22	3.53	3.51	4.58	4.36	3.58	3.49	2.89	3.23	3.8	3	4.31	2.46	3.3	2.72	3.39	1.72	2.17	2.11	2.63
Recirculating B	2.08	1.42	1.33	2.26	0.82	2.35	1.78	2.35	0.83	0.71	1.66	1.66	0.84	0.71	1.79	1.48	2.23	0.59	0.55	0.66	1.46
Macrophages	5.94	4.11	4.08	4.54	4.77	4.09	7.22	4.45	4.21	4.54	4.85	5.28	3.93	6.6	5.91	4.58	4.98	4.84	5.11	5.45	5.9
Granulocutes	25.1	18.7	15.1	22.6	23	22.2	25.3	24.5	19	20.6	22.1	20.2	20.8	24.5	20.9	20.1	21.8	20.5	25.5	21.3	21.5
Multiple t tests:	Igh+/+ vs. IghD890/D890									*	<0.05
Statistical significance determined using the Holm-Sidak method, with alpha = 0.05.										**	<0.01
Each row was analyzed individually, without assuming a consistent SD.										***	<0.001
two-tailed										****	<0.0001
unpaired
	Significant?	P value	Mean1	Mean2	Difference	SE of difference	t ratio	df	Adjusted P Value
Total B	No	0.0251853	26.69	22.74	3.951	1.626	2.43	19	0.119741	no
Pro-B	Yes	0.0011682	2.455	3.247	-0.7915	0.2075	3.815	19	0.00814883	**
Pre-B	No	0.045014	15.5	12.79	2.71	1.263	2.146	19	0.168259	no
Immature B	Yes	0.00395589	3.919	2.781	1.138	0.3472	3.278	19	0.0235018	*
Recirculating B	No	0.149959	1.599	1.197	0.4021	0.268	1.5	19	0.385785	no
Macrophages	No	0.24393	4.8	5.258	-0.458	0.3809	1.203	19	0.428357	no
Granulocutes	No	0.961283	21.65	21.71	-0.05545	1.127	0.04919	19	0.961283	no

## Sheet: Figure 2B
Distance measurement (mm)
	Rag2–/– pro-B	IghD890/D890 Rag2–/– pro-B	Pax5D/D Rag2–/– progenitor		Ordinary one-way ANOVA							*	<0.05
1	0.173411	0.41313	0.262761		Multiple comparisons	Tukey						**	<0.01
2	0.370389	0.397313	0.183991		Number of families	1						***	<0.001
3	0.372448	0.327312	0.433358		Number of comparisons per family	3						****	<0.0001
4	0.220373	0.0697064	0.425204		Alpha	0.05
5	0.15985	0.275293	0.268458
6	0.110513	0.602526	0.218184		Tukey's multiple comparisons test	Mean Diff.	95.00% CI of diff.	Significant?	Summary	Adjusted P Value
7	0.246702	0.137288	0.424258
8	0.366536	0.402246	0.225884		Rag2-/- pro-B vs. IghDPAIR/DPAIR Rag2-/- pro-B	0.0144	0.002433 to 0.02637	Yes	*	0.0133	A-B
9	0.235016	0.38218	0.273105		Rag2-/- pro-B vs. Pax5D/D Rag2-/- progenitor	-0.1503	-0.1679 to -0.1326	Yes	****	<0.0001	A-C
10	0.404336	0.384371	0.457203		IghDPAIR/DPAIR Rag2-/- pro-B vs Pax5D/D Rag2-/- progenitor	-0.1647	-0.183 to -0.1463	Yes	****	<0.0001	B-C
11	0.382944	0.228451	0.434307
12	0.169843	0.207473	0.443431
13	0.118701	0.37202	0.488509		Test details	Mean 1	Mean 2	Mean Diff.	SE of diff.	n1	n2	q	DF
14	0.21149	0.0757487	0.483669
15	0.0959823	0.0928971	0.479437		Rag2-/- pro-B vs. IghDPAIR/DPAIR Rag2-/- pro-B	0.207	0.1926	0.0144	0.005104	2123	1514	3.99	4136
16	0.128644	0.0737644	0.165998		Rag2-/- pro-B vs. Pax5D/D Rag2-/- progenitor	0.207	0.3572	-0.1503	0.007531	2123	502	28.22	4136
17	0.391342	0.118681	0.43458		IghDPAIR/DPAIR Rag2-/- pro-B vs Pax5D/D Rag2-/- progenitor	0.1926	0.3572	-0.1647	0.007815	1514	502	29.8	4136
18	0.265421	0.143309	0.703139
19	0.136196	0.217754	0.433226
20	0.061253	0.193176	0.43015
21	0.1416	0.0532957	0.254683
22	0.39389	0.132612	0.471709
23	0.159463	0.523646	0.454368
24	0.135582	0.367821	0.283989
25	0.378564	0.287284	0.286564
26	0.0470013	0.378778	0.46238
27	0.106481	0.545222	0.219812
28	0.0698364	0.120486	0.189477
29	0.116394	0.447289	0.245185
30	0.394155	0.733507	0.216076
31	0.383596	0.417305	0.27343
32	0.116395	0.437596	0.458499
33	0.403458	0.101501	0.358514
34	0.42352	0.0481101	0.354318
35	0.195194	0.092205	0.439051
36	0.149059	0.0714757	0.195931
37	0.377462	0.102764	0.473558
38	0.114408	0.408475	0.589785
39	0.0456536	0.43137	0.360808
40	0.372123	0.049088	0.224584
41	0.164353	0.0979117	0.240838
42	0.0721849	0.433354	0.470729
43	0.196363	0.383593	1.57105
44	0.307545	0.423869	0.294076
45	0.223844	0.0689468	0.283383
46	0.240194	0.157546	0.391716
47	0.0780146	0.0485425	0.572878
48	0.408642	0.0683035	0.143356
49	0.118701	0.0796921	0.211098
50	0.40019	0.391095	0.14751
51	0.124193	0.0649812	0.235753
52	0.0861443	0.106368	0.173548
53	0.087817	0.0431222	0.462963
54	0.171918	0.0406564	0.422581
55	0.0724285	0.132498	0.320597
56	0.049715	0.22822	0.630855
57	0.281407	0.14065	0.431153
58	0.145721	0.147844	0.87556
59	0.369601	0.21552	0.459537
60	0.15689	0.391444	0.397891
61	0.368302	0.21812	0.215513
62	0.0502199	0.518235	0.435083
63	0.230024	0.10223	0.442406
64	0.38003	0.110267	0.380714
65	0.188706	0.0880046	0.148405
66	0.101686	0.0859165	0.168384
67	0.418678	0.385544	0.244347
68	0.155111	0.122143	0.226887
69	0.420482	0.0500582	0.457584
70	0.401961	0.059071	0.224859
71	0.366587	0.0651919	0.710417
72	0.189505	0.230879	0.3969
73	0.185198	0.0786245	0.338041
74	0.115614	0.0374206	0.198636
75	0.10486	0.0267355	0.214994
76	0.139532	0.176988	0.430801
77	0.211162	0.0580001	0.252149
78	0.139535	0.127399	0.675845
79	0.0803514	0.376174	0.567245
80	0.0454758	0.626611	0.393327
81	0.135679	0.10637	0.306937
82	0.373673	0.0791044	0.291764
83	0.1607	0.220406	0.194391
84	0.185879	0.409912	0.452983
85	0.386414	0.375751	0.601185
86	0.096597	0.172953	0.407348
87	0.121567	0.0582488	0.301763
88	0.381157	0.0885773	0.456622
89	0.400327	0.0677486	0.561
90	0.119052	0.38944	0.513556
91	0.372592	0.11855	0.207059
92	0.0794061	0.132631	0.410712
93	0.367685	0.171562	0.693873
94	0.10169	0.0622243	0.312815
95	0.147786	0.120478	0.461925
96	0.0768197	0.103772	0.448916
97	0.130957	0.16971	0.317422
98	0.031762	0.143975	0.846608
99	0.377701	0.40361	0.264975
100	0.0864038	0.125232	0.217729
101	0.378034	0.0659064	0.551252
102	0.155923	0.108375	0.481178
103	0.136611	0.124662	0.52045
104	0.0934136	0.128314	0.18989
105	0.0256091	0.37851	0.434791
106	0.385827	0.133084	0.412972
107	0.0809767	0.14096	0.635014
108	0.114517	0.120884	0.421699
109	0.149139	0.123087	0.239766
110	0.0809779	0.126013	0.288671
111	0.366655	0.38313	0.280129
112	0.135688	0.0672105	0.44447
113	0.121568	0.143428	0.379791
114	0.195017	0.37682	0.310452
115	0.122187	0.10312	0.434931
116	0.0989222	0.0556104	0.272397
117	0.1852	0.132466	0.33685
118	0.10486	0.0768593	0.145663
119	0.0898341	0.0899805	0.404196
120	0.398305	0.0543466	0.191846
121	0.191229	0.0698696	0.548667
122	0.190567	0.0654133	0.410712
123	0.0866943	0.0796646	0.490007
124	0.190569	0.122319	0.407321
125	0.0724251	0.23516	0.307914
126	0.178825	0.736988	0.133396
127	0.205963	0.0351295	0.454205
128	0.112294	0.131627	0.204266
129	0.397735	0.367358	0.380017
130	0.0710201	0.200673	0.150581
131	0.128033	0.225829	0.408268
132	0.0602653	0.144808	0.414151
133	0.172492	0.133774	0.0585379
134	0.110245	0.129446	0.386458
135	0.119147	0.0200861	0.170836
136	0.0927105	0.376358	0.0746689
137	0.380892	0.0414528	0.100929
138	0.135126	0.048317	0.399852
139	0.366719	0.0308092	0.477893
140	0.0772035	0.373319	0.396074
141	0.37382	0.116222	0.597159
142	0.152715	0.104433	0.423272
143	0.366455	0.111512	0.319626
144	0.252234	0.431951	0.399618
145	0.406648	0.125106	0.344268
146	0.147226	0.158246	0.383347
147	0.0985531	0.0555475	0.10193
148	0.413558	0.0937112	0.45325
149	0.245113	0.219124	0.373585
150	0.205768	0.130258	0.345595
151	0.12966	0.393203	0.829969
152	0.104503	0.136623	0.444339
153	0.0242005	0.121889	0.530818
154	0.260515	0.176164	0.200725
155	0.392888	0.0750705	0.238174
156	0.00586891	0.161407	0.369401
157	0.393207	0.160589	0.442336
158	0.0699471	0.144292	0.448455
159	0.372733	0.143911	0.136106
160	0.30568	0.121522	0.555432
161	0.0832038	0.385617	0.157853
162	0.126354	0.226774	0.0848168
163	0.088306	0.145718	0.196465
164	0.137769	0.0758976	0.33765
165	0.162627	0.395986	0.413915
166	0.148803	0.185798	0.481016
167	0.0586117	0.132866	0.298387
168	0.373918	0.0761971	0.4956
169	0.0859569	0.18252	0.478617
170	0.0824634	0.417091	0.406242
171	0.373045	0.113932	0.394278
172	0.179074	0.38583	0.386363
173	0.128191	0.0378931	0.405997
174	0.244932	0.211188	0.179251
175	0.371327	0.412119	0.49739
176	0.378427	0.237071	0.156313
177	0.0541137	0.174476	0.422611
178	0.387947	0.105564	0.394282
179	0.0166032	0.431907	0.237257
180	0.161917	0.125562	0.65412
181	0.170316	0.370592	0.393334
182	0.0648301	0.104557	0.095993
183	0.0722715	0.197216	0.368923
184	0.127404	0.0641873	0.425404
185	0.378106	0.0641873	0.165211
186	0.192845	0.0713272	0.200825
187	0.0965461	0.070032	0.447804
188	0.0882829	0.0408386	0.551955
189	0.115913	0.0297127	0.416051
190	0.368388	0.0700285	0.181958
191	0.37508	0.0435009	0.38503
192	0.139673	0.0435028	0.0446805
193	0.100853	0.110431	0.841391
194	0.400607	0.0522846	0.16109
195	0.0956757	0.373361	0.165131
196	0.417053	0.22778	0.394647
197	0.0783671	0.0830089	0.399443
198	0.069958	0.104997	0.155146
199	0.164927	0.411542	0.116446
200	0.382719	0.179201	0.216374
201	0.327064	0.10197	0.216374
202	0.588498	0.173248	0.106513
203	0.0905557	0.0533361	0.508946
204	0.125025	0.0798506	0.357477
205	0.106853	0.0270157	0.34092
206	0.268124	0.0769275	0.0412692
207	0.12828	0.172018	0.0603184
208	0.0651339	0.515655	0.160084
209	0.0996822	0.0258839	0.0834066
210	0.200007	0.377501	0.351202
211	0.373045	0.0842717	0.741467
212	0.384873	0.139868	0.23578
213	0.169186	0.420008	0.399567
214	0.180405	0.376879	0.185624
215	0.0521809	0.0806141	0.761564
216	0.214805	0.104817	0.607963
217	0.380207	0.145243	0.459083
218	0.126516	0.366591	0.330548
219	0.0541817	0.0402612	0.367574
220	0.117361	0.236846	0.381235
221	0.396705	0.0830064	0.521252
222	0.0788405	0.205317	0.553186
223	0.0981489	0.127096	0.751823
224	0.376998	0.077129	0.356784
225	0.388945	0.0243913	0.308626
226	0.120325	0.109076	0.561691
227	0.137247	0.0930814	0.417774
228	0.16161	0.0154075	0.375251
229	0.149781	0.152522	0.406528
230	0.370961	0.10278	0.43559
231	0.113248	0.0968512	0.391073
232	0.135905	0.0889749	0.391374
233	0.390688	0.128705	0.0650109
234	0.206169	0.216574	0.210418
235	0.388092	0.190508	0.0983733
236	0.374138	0.0773553	0.756901
237	0.375676	0.153751	0.200888
238	0.369072	0.310204	0.410491
239	0.403896	0.383132	0.171576
240	0.0411569	0.0487807	0.390819
241	0.373827	0.369482	0.0493363
242	0.199149	0.686918	0.177893
243	0.128386	0.0864169	0.326612
244	0.325092	0.119839	0.543567
245	0.0387383	0.393937	0.417701
246	0.183638	0.0767348	0.191875
247	0.116394	0.372988	0.0595971
248	0.0456551	0.0371227	0.151371
249	0.116877	0.0270119	0.378322
250	0.366844	0.0973885	0.416918
251	0.201088	0.24243	0.373264
252	0.210689	0.0900375	0.139075
253	0.374154	0.0918213	0.383263
254	0.0448196	0.371791	0.165484
255	0.398119	0.0725898	0.37687
256	0.049674	0.137434	0.848423
257	0.179582	0.165735	0.166238
258	0.097448	0.103538	0.746582
259	0.122183	0.191742	0.164615
260	0.0921961	0.368508	0.107025
261	0.0816248	0	0.0749695
262	0.391381	0.160784	0.243619
263	0.238268	0.151502	0.40088
264	0.374655	0.444683	0.0791967
265	0.0830043	0.185242	0.0708825
266	0.0491942	0.136749	0.69095
267	0.22645	0.162998	0.182031
268	0.12593	0.582371	0.372361
269	0.408387	0.367929	0.577866
270	0.149825	0.134147	0.372004
271	0.383608	0.270096	0.0915714
272	0.0823854	0.30731	0.810557
273	0.0287358	0.146028	0.156019
274	0.0528218	0.173012	0.14471
275	0.0979545	0.214895	0.210771
276	0.377192	0.410701	0.536424
277	0.0885594	0.195469	0.260658
278	0.067203	0.228951	0.198886
279	0.168565	0.388729	0.328606
280	0.460023	0.148419	0.0832477
281	0.38867	0.132751	0.820438
282	0.130294	0.0828928	0.378819
283	0.115987	0.120411	0.0874746
284	0.103744	0.117676	0.456974
285	0.175787	0.109333	0.483227
286	0.159228	0.377508	0.136415
287	0.0882816	0.0414266	0.373083
288	0.403193	0.382414	0.479958
289	0.085735	0.165603	0.0299149
290	0.0876564	0.38051	0.412893
291	0.117771	0.0546893	0.0551616
292	0.0449986	0.111032	0.101711
293	0.194133	0.0648354	0.36762
294	0.134431	0.085295	0.224262
295	0.140128	0.0864694	0.186775
296	0.165896	0.0864722	0.299766
297	0.120969	0.372589	0.572294
298	0.14309	0.121462	0.39858
299	0.177735	0.368882	2.58832
300	0.160875	0.36932	2.63069
301	0.114213	0.126932	0.428038
302	0.0478806	0.377999	0.451295
303	0.171105	0.37764	0.368187
304	0.384328	0.192031	0.230417
305	0.37768	0.0860086	0.785974
306	0.163971	0.179587	0.141761
307	0.156525	0.398286	0.372201
308	0.0707184	0.0663448	0.0998676
309	0.391151	0.0971769	0.225783
310	0.40908	0.462682	0.123474
311	0.180224	0.21267	0.432747
312	0.302163	0.312205	0.430167
313	0.10905	0.0930817	0.516081
314	0.143835	0.41165	0.790363
315	0.079921	0.141427	0.853303
316	0.375511	0.190244	0.284114
317	0.164102	0.445083	0.542875
318	0.0533838	0.16505	0.398333
319	0.110542	0.207134	0.787832
320	0.390132	0.0688024	0.386204
321	0.118822	0.445632	0.221553
322	0.378377	0.0288385	0.265454
323	0.385424	0.167992	0.222041
324	0.385214	0.0743429	0.484481
325	0.477013	0.395325	0.238245
326	0.379958	0.153854	0.38259
327	0.15438	0.386225	0.111765
328	0.139677	0.202048	0.242898
329	0.19774	0.18338	0.0931491
330	0.163145	0.376957	0.119256
331	0.142496	0.149948	0.425882
332	0.367157	0.107033	0.0679197
333	0.0707153	0.0915292	0.203664
334	0.0366472	0.412122	0.339052
335	0.145299	0.162753	0.156842
336	0.0886216	0.0238285	0.376283
337	0.371534	0.460741	0.115966
338	0.0919786	0.183967	0.418237
339	0.382314	0.372588	0.427517
340	0.168618	0.112982	0.418154
341	0.101177	0.166894	0.457413
342	0.0861251	0.407532	0.379102
343	0.366521	0.145588	0.751453
344	0.0573494	0.366748	0.52973
345	0.130191	0.208992	0.26623
346	0.381151	0.43728	0.217116
347	0.139674	0.0603108	0.282623
348	0.208423	0.162955	0.207654
349	0.387172	0.102243	0.380897
350	0.366101	0.0862968	0.380931
351	0.158213	0.179504	0.129591
352	0.04496	0.152549	0.463464
353	0.368073	0.026974	0.264848
354	0.407771	0.389612	0.038975
355	0.083409	0.0692329	0.209247
356	0.0621676	0.124276	0.42315
357	0.368719	0.0423107	0.56558
358	0.12192	0.393224	0.206959
359	0.155181	0.611338	0.520147
360	0.37432	0.144848	0.341152
361	0.101422	0.0766271	0.380546
362	0.0763323	0.371887	0.132105
363	0.377701	0.151526	0.306132
364	0.376545	0.333666	0.27582
365	0.38381	0.125227	0.595038
366	0.117705	0.367149	0.159854
367	0.137288	0.125796	0.342251
368	0.141767	0.374668	0.0494683
369	0.19827	0.0825466	0.169432
370	0.38129	0.0597011	0.415873
371	0.133374	0.152422	0.379609
372	0.388945	0.139569	0.236784
373	0.123616	0.038975	0.255415
374	0.0928563	0.168303	0.340913
375	0.0663334	0.451433	0.170246
376	0.384429	0.184243	0.406685
377	0.0544071	0.0554701	0.269396
378	0.381116	0.1932	0.375968
379	0.168979	0.120528	0.269395
380	0.36751	0.196434	0.163338
381	0.400604	0.0720265	0.608992
382	0.41175	0.372987	0.114517
383	0.385742	0.229767	0.185879
384	0.15518	0.3663	0.252895
385	0.142186	0.0322815	0.127046
386	0.0774947	0.207009	0.458746
387	0.0678558	0.131173	0.122601
388	0.16729	0.0257797	0.331446
389	0.0947347	0.374212	0.28024
390	0.368456	0.178489	0.112291
391	0.187537	0.392619	0.155761
392	0.367959	0.161797	0.314817
393	0.155582	0.124693	0.574545
394	0.0485337	0.397525	0.38255
395	0.40097	0.0211371	0.408606
396	0.0995492	0.121055	0.33243
397	0.132665	0.0755699	0.435958
398	0.0899251	0.0288738	0.172817
399	0.185707	0.112902	0.19276
400	0.412556	0.0648301	0.174972
401	0.379386	0.370623	0.586252
402	0.367842	0.236084	0.428745
403	0.375965	0.146413	0.378428
404	0.0183197	0.370624	0.396112
405	0.383535	0.384059	0.164608
406	0.0229498	0.0741476	0.40557
407	0.419226	0.366975	0.0392723
408	0.022948	0.247874	0.41452
409	0.369547	0.111716	0.371507
410	0.0459004	0.0543498	0.376429
411	0.123588	0.0543492	0.0469589
412	0.176578	0.0654489	0.390955
413	0.139596	0.0257797	0.100473
414	0.138079	0.123039	0.386385
415	0.193423	0.0189056	0.281885
416	0.374229	0.143047	0.106296
417	0.00700951	0.0412379	0.453232
418	0.181857	0.206201	0.166855
419	0.0799257	0.0542069	0.619345
420	0.1894	0.189024	0.244893
421	0.150064	0.378307	0.298375
422	0.066247	0.0904142	0.606108
423	0.167078	0.376483	0.41535
424	0.115369	0.086781	0.314503
425	0.401728	0.135536	0.405445
426	0.162226	0.428193	0.368687
427	0.406702	0.382904	0.393633
428	0.123563	0.383406	0.349023
429	0.141192	0.0133067	0.45289
430	0.366917	0.0940903	0.46793
431	0.392259	0.107956	0.242168
432	0.0923623	0.13157	0.376102
433	0.0590092	0.059128	0.150068
434	0.445172	0.15773	0.380118
435	0.192351	0.025931	0.132808
436	0.142423	0.399859	0.398232
437	0.367634	0.0934938	0.133436
438	0.0308456	0.0883169	0.0955484
439	0.229265	0.0558837	0.153467
440	0.142183	0.0857223	0.175636
441	0.234522	0.124803	0.178955
442	0.183289	0.108393	0.337262
443	0.372808	0.069079	0.645444
444	0.131767	0.0932105	0.195907
445	0.297652	0.114314	0.179369
446	0.437595	0.0895817	0.444452
447	0.0658832	0.136821	0.127847
448	0.100243	0.14167	0.387676
449	0.230043	0.111133	0.189013
450	0.164845	0.167282	0.107908
451	0.0545252	0.343495	0.248025
452	0.0578056	0.451137	0.147099
453	0.119171	0.187898	0.469239
454	0.0559857	0.470247	0.231226
455	0.181837	0.189185	0.434888
456	0.114996	0.461785	0.277399
457	0.386904	0.186706	0.464493
458	0.228049	0.220182	0.474641
459	0.229373	0.471118	0.491035
460	0.152406	0.445935	0.388283
461	0.135563	0.366424	0.418679
462	0.211586	0.237203	0.465298
463	0.367116	0.231206	0.302401
464	0.0624301	0.243019	0.931056
465	0.0423154	0.144164	0.120971
466	0.0324553	0.315034	0.275405
467	0.36969	0.39021	0.397013
468	0.367833	0.410478	0.219553
469	0.0827465	0.151661	0.445554
470	0.384564	0.387204	0.46295
471	0.374709	0.448973	0.446966
472	0.0543127	0.599539	0.109989
473	0.446143	0.181135	0.170067
474	0.366373	0.266877	0.115433
475	0.0218085	0.256843	0.272801
476	0.200044	0.217456	0.391719
477	0.275554	0.1869	0.529185
478	0.0317945	0.193742	0.314017
479	0.0561344	0.146035	0.520874
480	0.131088	0.157169	0.214305
481	0.0938077	0.153442	0.245309
482	0.0886725	0.0694599	0.176972
483	0.406007	0.469869	0.825053
484	0.175253	0.0491154	0.581383
485	0.37374	0.202273	0.391632
486	0.20758	0.248511	1.17632
487	0.401779	0.119907	0.564165
488	0.172537	0.13361	0.297473
489	0.395206	0.109827	0.0962385
490	0.113033	0.273997	0.402275
491	0.369309	0.044892	0.27331
492	0.395512	0.368635	0.414666
493	0.114885	0.366971	0.435978
494	0.378045	0.0973553	0.317068
495	0.153288	0.188162	0.153769
496	0.366839	0.229859	0.635402
497	0.0198313	0.0335468	0.387013
498	0.159371	0.104373	0.15013
499	0.122333	0.268648	0.395834
500	0.205151	0.160992	0.537053
501	0.0189705	0.486981	0.879434
502	0.139649	0.152996	0.218023
503	0.370889	0.0950885
504	0.0694008	0.121214
505	0.127637	0.0168075
506	0.417925	0.0594318
507	0.20489	0.330255
508	0.0783743	0.0118866
509	0.164998	0.154974
510	0.0547501	0.0840466
511	0.13484	0.333023
512	0.400891	0.0375869
513	0.122424	0.254375
514	0.205525	0.154519
515	0.267051	0.191885
516	0.382986	0.133668
517	0.187291	0.044651
518	0.150303	0.178604
519	0.195827	0.189524
520	0.400598	0.0181517
521	0.161385	0.171256
522	0.100924	0.39247
523	0.115407	0.0256716
524	0.0294992	0.108919
525	0.367154	0.0537304
526	0.161217	0.376891
527	0.0912431	0.202958
528	0.421114	0.108919
529	0.190447	0.131832
530	0.142807	0.405781
531	0.0564522	0.101859
532	0.153619	0.178108
533	0.02682	0.430396
534	0.223937	0.315146
535	0.150303	0.294863
536	0.129473	0.417676
537	0.373748	0.380701
538	0.370363	0.440647
539	0.129477	0.224289
540	0.522705	0.0274808
541	0.0475739	0.421362
542	0.15303	0.289272
543	0.405358	0.189321
544	0.0929506	0.154138
545	0.400658	0.369775
546	0.159907	0.20712
547	0.380064	0.403665
548	0.0798308	0.190025
549	0.403687	0.0881302
550	0.138731	0.307467
551	0.058548	0.0499088
552	0.126292	0.372125
553	0.199022	0.112976
554	0.394199	0.10043
555	0.116689	0.294902
556	0.11831	0.420571
557	0.109717	0.0957046
558	0.198307	0.50939
559	0.313122	0.197266
560	0.383211	0.208906
561	0.475955	0.0320736
562	0.159504	0.298354
563	0.149697	0.237368
564	0.202953	0.148845
565	0.161145	0.0926813
566	0.0862946	0.0693205
567	0.170673	0.0717309
568	0.0697447	0.385815
569	0.29685	0.0926813
570	0.303229	0.0456476
571	0.409564	0.117924
572	0.163891	0.0285188
573	0.177303	0.155023
574	0.196667	0.136213
575	0.0932341	0.235394
576	0.424859	0.168682
577	0.0847194	0.150125
578	0.044648	0.155023
579	0.380601	0.14225
580	0.135139	0.20891
581	0.3703	0.138028
582	0.0431287	0.216664
583	0.0648378	0.404026
584	0.205761	0.370071
585	0.197079	0.103231
586	0.228119	0.0500871
587	0.19457	0.144531
588	0.094885	0.121569
589	0.397681	0.450211
590	0.284653	0.154747
591	0.109224	0.183745
592	0.419304	0.147852
593	0.0521825	0.144716
594	0.194148	0.0378731
595	0.100382	0.382675
596	0.0518991	0.243453
597	0.23948	0.187199
598	0.138695	0.18918
599	0.257083	0.369062
600	0.438508	0.0631581
601	0.0846428	0.396446
602	0.218237	0.0428482
603	0.226329	0.0897842
604	0.0430678	0.0401492
605	0.31318	0.366591
606	0.156487	0.23532
607	0.213227	0.155812
608	0.0408119	0.174145
609	0.109221	0.175767
610	0.36802	0.406587
611	0.129803	0.0211993
612	0.030497	0.0831365
613	0.15634	0.104472
614	0.167484	0.104273
615	0.104405	0.37809
616	0.172497	0.476738
617	0.0134189	0.21352
618	0.382624	0.172051
619	0.29307	0.230476
620	0.370915	0.162601
621	0.190834	0.084275
622	0.382623	0.0247451
623	0.0713208	0.310912
624	0.0713222	0.378592
625	0.217304	0.102668
626	0.0664199	0.18148
627	0.00670934	0.117012
628	0.0199685	0.208972
629	0.138632	0.192059
630	0.149698	0.213992
631	0.0697471	0.0766125
632	0.384078	0.142269
633	0.435295	0.202194
634	0.165924	0.175575
635	0.395854	0.226703
636	0.0700477	0.226426
637	0.152997	0.266346
638	0.0882494	0.148017
639	0.394613	0.075615
640	0.14944	0.111116
641	0.3975	0.097526
642	0.100382	0.1521
643	0.0962284	0.276783
644	0.383878	0.0649893
645	0.142393	0.17085
646	0.0491738	0.463744
647	0.179392	0.132166
648	0.186428	0.0796854
649	0.244571	0.145432
650	0.368506	0.193911
651	0.0386226	0.123234
652	0.0218025	0.147079
653	0.216368	0.0616949
654	0.306258	0.252033
655	0.290107	0.258426
656	0.0642895	0.416918
657	0.228338	0.098846
658	0.368909	0.366089
659	0.147034	0.176341
660	0.412881	0.12839
661	0.131393	0.0435944
662	0.134391	0.0328915
663	0.349618	0.0475006
664	0.332702	0.0506934
665	0.208285	0.129846
666	0.0910216	0.0638269
667	0.374144	0.0395828
668	0.353506	0.396386
669	0.435532	0.101338
670	0.146787	0.142895
671	0.0668333	0.0603199
672	0.269782	0.203144
673	0.420117	0.0909201
674	0.231036	0.02754
675	0.173365	0.373454
676	0.178304	0.391691
677	0.174884	0.0682773
678	0.399286	0.0460865
679	0.133671	0.19123
680	0.450537	0.0866639
681	0.129556	0.0321834
682	0.0464147	0.368224
683	0.0289955	0.111728
684	0.0392274	0.77323
685	0.19416	0.147688
686	0.158134	0.0651128
687	0.144662	0.050888
688	0.179036	0.0503769
689	0.285674	0.163652
690	0.47694	0.232765
691	0.380883	0.174935
692	0.0205002	0.204407
693	0.431653	0.386262
694	0.107767	0.0828584
695	0.566674	0.207598
696	0.377116	0.471153
697	0.0983925	0.135222
698	0.373077	0.16616
699	0.257353	0.427416
700	0.394256	0.1284
701	0.417246	0.135913
702	0.138961	0.130285
703	0.0914502	0.0759829
704	0.381283	0.385183
705	0.147034	0.39204
706	0.369133	0.105373
707	0.185594	0.0745083
708	0.134389	0.163582
709	0.112932	0.431562
710	0.0777881	0.141949
711	0.381901	0.403486
712	0.0617813	0.116387
713	0.257457	0.368537
714	0.103918	0.0614413
715	0.374516	0.199931
716	0.110808	0.161188
717	0.369795	0.0902666
718	0.389814	0.113353
719	0.0855678	0.641105
720	0.119305	0.169978
721	0.392444	0.0754401
722	0.145986	0.435682
723	0.0263157	0.130102
724	0.400301	0.181784
725	0.366457	0.37442
726	0.0784212	0.0846251
727	0.0844608	0.176843
728	0.19368	0.299475
729	0.206291	0.372117
730	0.134919	0.395371
731	0.110903	0.163958
732	0.15997	0.285622
733	0.409097	0.175167
734	0.0648109	0.184291
735	0.0902697	0.154041
736	0.0592254	0.194746
737	0.0693439	0.410599
738	0.100891	0.122462
739	0.145786	0.252035
740	0.268996	0.197465
741	0.427394	0.180352
742	0.404879	0.127004
743	0.18342	0.182556
744	0.368486	0.215693
745	0.406805	0.136451
746	0.429047	0.160386
747	0.223418	0.391498
748	0.232572	0.440601
749	0.239053	0.39002
750	0.421389	0.166524
751	0.286359	0.066853
752	0.436005	0.0833338
753	0.179988	0.369812
754	0.106721	0.0584067
755	0.37919	0.4058
756	0.222048	0.259389
757	0.16547	0.381672
758	0.247311	0.201548
759	0.139759	0.124989
760	0.256126	0.197631
761	0.48439	0.0171689
762	0.130798	0.170397
763	0.116989	0.46301
764	0.427381	0.0580444
765	0.107897	0.148177
766	0.0968372	0.0558817
767	0.193442	0.196829
768	0.159952	0.196085
769	0.0865273	0.194082
770	0.168777	0.191807
771	0.211949	0.0522764
772	0.405857	0.417839
773	0.395466	0.119813
774	0.109277	0.0449032
775	0.122063	0.121222
776	0.0950271	0.106005
777	0.172476	0
778	0.239179	0.373449
779	0.0946958	0.102693
780	0.0520471	0.0588008
781	0.414804	0.0854296
782	0.0774464	0.205733
783	0.395371	0.371261
784	0.15024	0.316729
785	0.137341	0.148336
786	0.163002	0.0255137
787	0.388365	0.0473462
788	0.213113	0.103769
789	0.380236	0.118764
790	0.122338	0.384594
791	0.226405	0.138101
792	0.019345	0.383037
793	0.129757	0.115336
794	0.375055	0.0609454
795	0.26153	0.0746389
796	0.214013	0.0796412
797	0.0835578	0.14101
798	0.158254	0.197916
799	0.109126	0.366903
800	0.0857925	0.369533
801	0.11304	0.0232248
802	0.0479586	0.0907491
803	0.0558376	0.0873381
804	0.195781	0.436015
805	0.178822	0.0978579
806	0.0495209	0.349932
807	0.134389	0.470203
808	0.155107	0.135255
809	0.142361	0.091654
810	0.163223	0.0277055
811	0.158073	0.132643
812	0.114559	0.126143
813	0.373667	0.457893
814	0.1655	0.233991
815	0.0523357	0.10485
816	0.106744	0.252513
817	0.397261	0.0121231
818	0.163836	0.0558877
819	0.105195	0.396569
820	0.0452156	0.0656863
821	0.106281	0.110057
822	0.100343	0.0866524
823	0.0714931	0.142961
824	0.225468	0.229216
825	0.0148026	0.0889634
826	0.112734	0.139234
827	0.380641	0.387096
828	0.416447	0.173689
829	0.372608	0.119944
830	0.0888904	0.0650508
831	0.146488	0.0411415
832	0.10196	0.0403435
833	0.0393665	0.0973615
834	0.25442	0.0144034
835	0.121414	0.192635
836	0.0865036	0.136934
837	0.069744	0.105432
838	0.102974	0.0537599
839	0.379538	0.200151
840	0.142242	0.105432
841	0.122189	0.1166
842	0.0824356	0.412109
843	0.258298	0.378795
844	0.034275	0.069117
845	0.136797	0.379601
846	0.40286	0.0475251
847	0.137413	0.0739899
848	0.222884	0.389263
849	0.179157	0.0309704
850	0.147709	0.0499358
851	0.133538	0.0498745
852	0.146081	0.382655
853	0.374728	0.124839
854	0.174872	0.0698789
855	0.161503	0.0805459
856	0.0391008	0.126964
857	0.376864	0.0674415
858	0.0212054	0.0932488
859	0.179943	0.057251
860	0.373749	0.106634
861	0.401813	0.0675907
862	0.0795853	0.388552
863	0.210979	0.0418749
864	0.124439	0.370345
865	0.166341	0.0835755
866	0.37992	0.0695187
867	0.156269	0.164975
868	0.154143	0.372918
869	0.403258	0.017304
870	0.383908	0.116911
871	0.0701732	0.081833
872	0.172487	0.381925
873	0.19291	0.403702
874	0.0767794	0.0553047
875	0.0186219	0.128611
876	0.389936	0.127295
877	0.321791	0.391126
878	0.206168	0.108401
879	0.142064	0.0401001
880	0.373927	0.0809736
881	0.385559	0.129489
882	0.200396	0.059175
883	0.202555	0.101261
884	0.188069	0.0820732
885	0.421264	0.122501
886	0.388611	0.081617
887	0.378394	0.121311
888	0.133472	0.37483
889	0.433368	0.0242622
890	0.0576887	0.381772
891	0.381017	0.161781
892	0.0474195	0.117712
893	0.39765	0.40521
894	0.383812	0.156077
895	0.0545284	0.367908
896	0.0961793	0.0266903
897	0.42023	0.0296097
898	0.382969	0.100682
899	0.192359	0.126815
900	0.0961777	0.370336
901	0.122105	0.0415176
902	0.249091	0.114282
903	0.205133	0.374915
904	0.0906892	0.142432
905	0.235562	0.0858618
906	0.432733	0.131613
907	0.168537	0.0581358
908	0.179482	0.391755
909	0.0961786	0.372046
910	0.209946	0.0888306
911	0.425892	0.091142
912	0.147532	0.0416895
913	0.10639	0.0299496
914	0.433501	0.403316
915	0.323962	0.043604
916	0.129827	0.0781326
917	0.0896249	0.0925784
918	0.444745	0.03917
919	0.227781	0.381704
920	0.191854	0.225348
921	0.127463	0.125838
922	0.427227	0.0669638
923	0.368299	0.157455
924	0.395204	0.209494
925	0.179256	0.129713
926	0.391185	0.0634062
927	0.0573791	0.419073
928	0.0399205	0.0478435
929	0.151999	0.0369266
930	0.104091	0.172285
931	0.467823	0.144419
932	0.376483	0.160221
933	0.100983	0.0602598
934	0.0759438	0.0243617
935	0.141894	0.368057
936	0.147333	0.0329435
937	0.138786	0.0247505
938	0.206585	0.147717
939	0.408713	0.067655
940	0.388591	0.0725098
941	0.195743	0.0269165
942	0.220605	0.124079
943	0.21341	0.195417
944	0.0593832	0.0444145
945	0.152832	0.086538
946	0.153899	0.371822
947	0.0951157	0.11767
948	0.119296	0.0903204
949	0.0931604	0.0767238
950	0.340443	0.36874
951	0.237132	0.0475821
952	0.061558	0.381535
953	0.0719879	0.0359471
954	0.183265	0.397084
955	0.0888962	0.393771
956	0.181802	0.140688
957	0.372644	0.0356678
958	0.202471	0.0273572
959	0.0934706	0.141472
960	0.190721	0.0512475
961	0.0845022	0.0851175
962	0.237773	0.0542519
963	0.0974299	0.116776
964	0.387196	0.139904
965	0.379496	0.177408
966	0.18886	0.141231
967	0.0332718	0.0489043
968	0.109226	0.11833
969	0.0399874	0.376061
970	0.118831	0.366797
971	0.0840259	0.254167
972	0.0818344	0.0340748
973	0.0622027	0.091795
974	0.112471	0.0997371
975	0.150895	0.112602
976	0.191824	0.370157
977	0.0637654	0.100673
978	0.0912948	0.0807609
979	0.228575	0.138708
980	0.126597	0.372536
981	0.190464	0.0266084
982	0.115935	0.0812321
983	0.316042	0.155545
984	0.150843	0.0712165
985	0.135372	0.392357
986	0.0399863	0.124045
987	0.110901	0.0662991
988	0.0738037	0.0985028
989	0.182583	0.373834
990	0.324741	0.108353
991	0.0945148	0.0573478
992	0.26281	0.0666642
993	0.264052	0.377032
994	0.142577	0.0932983
995	0.176075	0.366533
996	0.0083313	0.032196
997	0.269867	0.18185
998	0.404666	0.106823
999	0.424882	0.100171
1000	0.175732	0.105299
1001	0.293228	0.030049
1002	0.069384	0.0500869
1003	0.368198	0.178014
1004	0.226153	0.00778961
1005	0.0749767	0.0767358
1006	0.130071	0.0522697
1007	0.114539	0.041959
1008	0.154544	0.0174215
1009	0.12189	0.0706797
1010	0.0965157	0.0737306
1011	0.170865	0.111747
1012	0.0481487	0.385517
1013	0.164845	0.37879
1014	0.0992651	0.0542081
1015	0.215331	0.142669
1016	0.0660633	0.181105
1017	0.191534	0.107493
1018	0.0632725	0.0480722
1019	0.221313	0.0158401
1020	0.126532	0.375775
1021	0.0630366	0.370072
1022	0.113279	0.122921
1023	0.171681	0.063246
1024	0.25052	0.066664
1025	0.29653	0.417901
1026	0.100223	0.474382
1027	0.155762	0.116576
1028	0.108729	0.406442
1029	0.368832	0.0228119
1030	0.368274	0.383335
1031	0.0804786	0.378567
1032	0.247506	0.0818137
1033	0.192163	0.386735
1034	0.372503	0.0423681
1035	0.107197	0.142642
1036	0.0475845	0.13467
1037	0.0672904	0.121891
1038	0.0671099	0.024681
1039	0.0480804	0.094677
1040	0.089282	0.0787445
1041	0.412607	0.118721
1042	0.175271	0.371622
1043	0.0540161	0.117486
1044	0.145759	0.367021
1045	0.368758	0.157391
1046	0.0429033	0.373283
1047	0.415139	0.368112
1048	0.183119	0.101399
1049	0.0927742	0.0748423
1050	0.138553	0.386905
1051	0.261765	0.371863
1052	0.0263296	0.374922
1053	0.0588737	0.0739914
1054	0.482885	0.0573599
1055	0.0556423	0.11569
1056	0.130558	0.145748
1057	0.129575	0.0329332
1058	0.394491	0.117423
1059	0.235053	0.036276
1060	0.186353	0.222748
1061	0.116758	0.367053
1062	0.118552	0.459345
1063	0.0670988	0.0376021
1064	0.168587	0.0887381
1065	0.131644	0.478834
1066	0.0526591	0.0356165
1067	0.139511	0.375663
1068	0.250843	0.0483454
1069	0.0711001	0.410367
1070	0.376967	0.0760224
1071	0.406713	0.119699
1072	0.125082	0.0362269
1073	0.123343	0.0692493
1074	0.086658	0.0637368
1075	0.36805	0.0375595
1076	0.368059	0.0167971
1077	0.103546	0.0515636
1078	0.375838	0.0513023
1079	0.147967	0.114717
1080	0.0527344	0.0359116
1081	0.19601	0.159641
1082	0.0548449	0.402247
1083	0.0476433	0.370968
1084	0.089028	0.0368087
1085	0.111491	0.168652
1086	0.204309	0.131985
1087	0.0589118	0.133457
1088	0.111485	0.0787059
1089	0.153236	0.127695
1090	0.404903	0.366489
1091	0.162075	0.0677574
1092	0.155723	0.115524
1093	0.0714824	0.0722377
1094	0.381778	0.0900368
1095	0.368079	0.518691
1096	0.38982	0.0776345
1097	0.15877	0.0322525
1098	0.383109	0.0360565
1099	0.374186	0.0416137
1100	0.137056	0.118344
1101	0.132321	0.117201
1102	0.131784	0.0607199
1103	0.138952	0.140163
1104	0.0581078	0.115583
1105	0.0415113	0.083533
1106	0.191473	0.389605
1107	0.0856291	0.11708
1108	0.19139	0.0726359
1109	0.132705	0.0841715
1110	0.195423	0.166441
1111	0.235715	0.156342
1112	0.134168	0.0804442
1113	0.114707	0.03575
1114	0.103822	0.190044
1115	0.368616	0.383392
1116	0.0767136	0.413308
1117	0.386348	0.37289
1118	0.404448	0.0487282
1119	0.165393	0.0549604
1120	0.377581	0.258109
1121	0.136451	0.0564682
1122	0.11721	0.0379844
1123	0.0856987	0.097545
1124	0.0980403	0.108473
1125	0.0345855	0.0505687
1126	0.142498	0.0235334
1127	0.0596921	0.0396376
1128	0.377512	0.389021
1129	0.156808	0.246541
1130	0.0968829	0.0159877
1131	0.218334	0.0987585
1132	0.407921	0.0227909
1133	0.154155	0.10581
1134	0.383396	0.1673
1135	0.0823021	0.392098
1136	0.0746114	0.04091
1137	0.212496	0.366803
1138	0.395612	0.126788
1139	0.16591	0.129961
1140	0.430828	0.392821
1141	0.112799	0.0861749
1142	0.15917	0.0620395
1143	0.369427	0.083651
1144	0.135138	0.115961
1145	0.386894	0.0823015
1146	0.0952794	0.387943
1147	0.177269	0.381483
1148	0.0495268	0.04336
1149	0.335715	0.0122356
1150	0.0200513	0.0869441
1151	0.100258	0.234073
1152	0.0880722	0.0525562
1153	0.38923	0.0514963
1154	0.116579	0.132546
1155	0.164866	0.0635935
1156	0.103156	0.409161
1157	0.0588076	0.102769
1158	0.169451	0.0213031
1159	0.172919	0.185276
1160	0.159147	0.0568498
1161	0.373401	0.165246
1162	0.377559	0.397589
1163	0.116935	0.130809
1164	0.101597	0.126262
1165	0.378334	0.149405
1166	0.217516	0.384555
1167	0.03381	0.09338
1168	0.125818	0.395078
1169	0.387558	0.148522
1170	0.106205	0.125078
1171	0.109656	0.0403748
1172	0.0371915	0.0425587
1173	0.140308	0.167173
1174	0.156103	0.0797653
1175	0.131298	0.370214
1176	0.103154	0.0947553
1177	0.129257	0.436402
1178	0.188333	0.13429
1179	0.170681	0.0841369
1180	0.0728449	0.135668
1181	0.173128	0.391073
1182	0.0568702	0.602955
1183	0.23285	0.386706
1184	0.299298	0.0651609
1185	0.111156	0.114071
1186	0.0401192	0.400007
1187	0.370251	0.0694457
1188	0.36633	0.146941
1189	0.247576	0.389563
1190	0.0481415	0.125884
1191	0.107648	0.376494
1192	0.182965	0.0206951
1193	0.0935664	0.368605
1194	0.442567	0.0921051
1195	0.120621	0.085397
1196	0.11158	0.234245
1197	0.37238	0.366395
1198	0.112979	0.0730073
1199	0.0471456	0.366217
1200	0.154236	0.442825
1201	0.159699	0.176297
1202	0.14098	0.378975
1203	0.426812	0.167195
1204	0.0942471	0.382757
1205	0.0357111	0.132033
1206	0.234482	0.0904765
1207	0.154044	0.049477
1208	0.011348	0.0694257
1209	0.0401199	0.385972
1210	0.208769	0.127776
1211	0.0488053	0.0731674
1212	0.394579	0.374998
1213	0.121419	0.125338
1214	0.376754	0.266559
1215	0.158046	0.107153
1216	0.291422	0.085517
1217	0.0868363	0.420671
1218	0.43569	0.0840958
1219	0.233208	0.119108
1220	0.137005	0.412328
1221	0.466193	0.124385
1222	0.0883645	0.0995195
1223	0.0225934	0.0413889
1224	0.0387969	0.0931263
1225	0.414203	0.140741
1226	0.0490701	0.0818071
1227	0.134606	0.0885353
1228	0.139886	0.156275
1229	0.369792	0.105522
1230	0.071614	0.376708
1231	0.372412	0.0532656
1232	0.117262	0.044507
1233	0.0697479	0.134919
1234	0.062667	0.16507
1235	0.393516	0.367368
1236	0.366319	0.388595
1237	0.406394	0.0723058
1238	0.154128	0.111311
1239	0.119279	0.130032
1240	0.151507	0.104627
1241	0.17507	0.122856
1242	0.0296568	0.11439
1243	0.0714152	0.417538
1244	0.0687346	0.0822469
1245	0.168893	0.423452
1246	0.0468889	0.373728
1247	0.115996	0.13194
1248	0.125593	0.100448
1249	0.193233	0.124633
1250	0.397103	0.299942
1251	0.183655	0.389922
1252	0.368422	0.184906
1253	0.128072	0.19038
1254	0.392069	0.38263
1255	0.0663109	0.368702
1256	0.413786	0.383845
1257	0.059679	0.194832
1258	0.0246165	0.175827
1259	0.374484	0.368402
1260	0.103189	0.145
1261	0.251185	0.382429
1262	0.0600581	0.369007
1263	0.257061	0.0520001
1264	0.453378	0.253713
1265	0.373846	0.186681
1266	0.0448895	0.396078
1267	0.0591071	0.0831507
1268	0.146125	0.0962557
1269	0.0240218	0.44601
1270	0.408645	0.0238544
1271	0.151601	0.170698
1272	0.413783	0.394012
1273	0.395191	0.0177216
1274	0.0221493	0.0674207
1275	0.279875	0.127481
1276	0.37523	0.367228
1277	0.378034	0.171596
1278	0.0640166	0.39747
1279	0.13611	0.381398
1280	0.399472	0.0890504
1281	0.0487256	0.377009
1282	0.114423	0.371523
1283	0.158467	0.0541219
1284	0.370419	0.23565
1285	0.052759	0.370672
1286	0.029951	0.0871129
1287	0.0598981	0.0737855
1288	0.121968	0.389348
1289	0.101484	0.375612
1290	0.151282	0.37244
1291	0.256785	0.398042
1292	0.380263	0.371211
1293	0.3697	0.0868194
1294	0.0395355	0.400207
1295	0.0828569	0.136124
1296	0.136651	0.390571
1297	0.096954	0.37384
1298	0.170555	0.11102
1299	0.0909981	0.436413
1300	0.0547289	0.105121
1301	0.0830604	0.0515455
1302	0.157319	0.406102
1303	0.115703	0.0873211
1304	0.997526	0.0983858
1305	0.390754	0.253939
1306	0.393049	0.0777814
1307	0.379193	0.0715589
1308	0.373401	0.0918089
1309	0.191793	0.0921965
1310	0.0479832	0.165304
1311	0.136112	0.0804101
1312	0.205801	0.102595
1313	0.371154	0.42986
1314	0.051578	0.376804
1315	0.393973	0.366835
1316	0.101333	0.407694
1317	0.143866	0.387924
1318	0.381694	0.10072
1319	0.393161	0.138295
1320	0.029892	0.227193
1321	0.116201	0.382703
1322	0.183795	0.366307
1323	0.383001	0.0777818
1324	0.0835134	0.111668
1325	0.149876	0.0938604
1326	0.114843	0.378233
1327	0.0429868	0.185314
1328	0.0719111	0.0698925
1329	0.0960333	0.0975137
1330	0.191772	0.148849
1331	0.0671174	0.402334
1332	0.368222	0.166071
1333	0.376192	0.0141435
1334	0.394059	0.405242
1335	0.163404	0.0360577
1336	0.0592738	0.0306788
1337	0.0898825	0.0690292
1338	0.404097	0.0912193
1339	0.386886	0.381699
1340	0.185288	0.238211
1341	0.137171	0.157563
1342	0.0822337	0.182386
1343	0.390237	0.375774
1344	0.118205	0.171564
1345	0.100193	0.20874
1346	0.109576	0.366967
1347	0.384993	0.192997
1348	0.165227	0.106827
1349	0.0855643	0.403774
1350	0.0949106	0.372398
1351	0.0872183	0.38783
1352	0.369966	0.0691135
1353	0.0399002	0.140036
1354	0.400339	0.0786416
1355	0.147256	0.386353
1356	0.0824329	0.0962531
1357	0.143267	0.141483
1358	0.121681	0.157647
1359	0.0109596	0.0459692
1360	0.367784	0.440314
1361	0.383082	0.399429
1362	0.10803	0.0992497
1363	0.0438136	0.390284
1364	0.117904	0.22147
1365	0.0552398	0.112577
1366	0.137422	0.399409
1367	0.0560049	0.064556
1368	0.107768	0.390052
1369	0.377463	0.104565
1370	0.373666	0.369754
1371	0.370872	0.162308
1372	0.0980361	0.422164
1373	0.103984	0.367283
1374	0.0274002	0.15983
1375	0.102965	0.375793
1376	0.109607	0.234105
1377	0.449528	0.0982707
1378	0.0769203	0.419258
1379	0.068665	0.121819
1380	0.0753258	0.400049
1381	0.390252	0.379523
1382	0.417817	0.103173
1383	0.401163	0.147255
1384	0.100258	0.0650024
1385	0.21286	0.158901
1386	0.388232	0.0710632
1387	0.133859	0.120422
1388	0.0614811	0.135144
1389	0.149124	0.243584
1390	0.416167	0.384652
1391	0.370189	0.1804
1392	0.385596	0.0516663
1393	0.0826747	0.366552
1394	0.153818	0.0327233
1395	0.142547	0.00908661
1396	0.122887	0.416633
1397	0.0753246	0.409445
1398	0.217582	0.367811
1399	0.106547	0.374157
1400	0.179483	0.0811944
1401	0.150764	0.19933
1402	0.402203	0.0148745
1403	0.102367	0.163069
1404	0.163146	0.0743681
1405	0.149254	0.208969
1406	0.430866	0.421425
1407	0.0871209	0
1408	0.193282	0.156274
1409	0.127737	0.400614
1410	0.0836994	0.373761
1411	0.0118379	0.0382444
1412	0.167105	0.146132
1413	0.422035	0.388087
1414	0.0498199	0.38136
1415	0.0918649	0.044269
1416	0.0947899	0.396005
1417	0.0851333	0.329366
1418	0.405103	0.0500839
1419	0.147308	0.214953
1420	0.127884	0.377159
1421	0.145525	0.380489
1422	0.0691346	0.418742
1423	0.0607629	0.215199
1424	0.139101	0.0884116
1425	0.187975	0.0728124
1426	0.036514	0.374315
1427	0.0826521	0.493642
1428	0.176694	0.229639
1429	0.373952	0.380104
1430	0.199744	0.0373082
1431	0.0446081	0.146935
1432	0.305606	0.349194
1433	0.122954	0.0524422
1434	0.0928913	0.403674
1435	0.0329361	0.378764
1436	0.37276	0.370186
1437	0.155864	0.150842
1438	0.0931637	0.161139
1439	0.124248	0.121796
1440	0.114697	0.0482903
1441	0.379087	0.112969
1442	0.151791	0.0580422
1443	0.157393	0.145631
1444	0.394701	0.40369
1445	0.227975	0.372458
1446	0.0910034	0.0469259
1447	0.367779	0.198079
1448	0.291045	0.146256
1449	0.276146	0.380666
1450	0.0625167	0.382701
1451	0.389727	0.380205
1452	0.18089	0.0692371
1453	0.15299	0.139605
1454	0.127285	0.120941
1455	0.394634	0.0824631
1456	0.377982	0.10884
1457	0.372044	0.032696
1458	0.196616	0.377096
1459	0.133584	0.396107
1460	0.25976	0.0568522
1461	0.203751	0.149616
1462	0.16997	0.136062
1463	0.176133	0.0890506
1464	0.140834	0.14758
1465	0.274735	0.0178894
1466	0.154338	0.102142
1467	0.25616	0.114041
1468	0.0376016	0.382953
1469	0.38276	0.160056
1470	0.384705	0.392027
1471	0.0623899	0.0941113
1472	0.0472794	0.121342
1473	0.0223811	0.0906041
1474	0.0683685	0.0550003
1475	0.0997981	0.156781
1476	0.0759271	0.384694
1477	0.0856189	0.235229
1478	0.0608078	0.161202
1479	0.202067	0.374941
1480	0.0301435	0.151797
1481	0.094353	0.118005
1482	0.0603338	0.372835
1483	0.0436048	0.374335
1484	0.131206	0.0779878
1485	0.122395	0.380376
1486	0.136145	0.410673
1487	0.386305	0.129294
1488	0.0835203	0.424595
1489	0.0771288	0.204244
1490	0.39457	0.317194
1491	0.0395762	0.139786
1492	0.230355	0.38622
1493	0.393119	0.0613503
1494	0.129565	0.140619
1495	0.183862	0.0316234
1496	0.0454948	0.468296
1497	0.161707	0.373256
1498	0.372949	0.106013
1499	0.193037	0.09132
1500	0.115692	0.114612
1501	0.395026	0.375622
1502	0.368536	0.386499
1503	0.0970941	0.0768464
1504	0.389705	0.393119
1505	0.267177	0.384879
1506	0.224457	0.411435
1507	0.141786	0.381082
1508	0.165292	0.369527
1509	0.405199	0.171319
1510	0.233872	0.0574272
1511	0.20673	0.10175
1512	0.390161	0.367181
1513	0.138727	0.379906
1514	0.143852	0.0522124
1515	0.204326
1516	0.37257
1517	0.136955
1518	0.144248
1519	0.0977139
1520	0.102772
1521	0.080267
1522	0.130918
1523	0.052624
1524	0.134304
1525	0.069749
1526	0.116001
1527	0.0331429
1528	0.424043
1529	0.116873
1530	0.0183525
1531	0.030588
1532	0.0634604
1533	0.0996162
1534	0.379852
1535	0.145097
1536	0.164059
1537	0.0623917
1538	0.18144
1539	0.0735467
1540	0.382234
1541	0.0822278
1542	0.135338
1543	0.0312878
1544	0.409944
1545	0.123034
1546	0.200403
1547	0.0455005
1548	0.210088
1549	0.129336
1550	0.0735831
1551	0.0722723
1552	0.392861
1553	0.381031
1554	0.04045
1555	0.15792
1556	0.150979
1557	0.372083
1558	0.0988331
1559	0.0814556
1560	0.0524285
1561	0.101181
1562	0.0750073
1563	0.106259
1564	0.0534031
1565	0.0484891
1566	0.064779
1567	0.112
1568	0.103739
1569	0.0357486
1570	0.11094
1571	0.137215
1572	0.0543008
1573	0.0643732
1574	0.100893
1575	0.0113196
1576	0.0813133
1577	0.0929514
1578	0.0459633
1579	0.147363
1580	0.113051
1581	0.156874
1582	0.0277449
1583	0.149411
1584	0.395005
1585	0.192458
1586	0.158671
1587	0.398596
1588	0.135722
1589	0.165523
1590	0.384473
1591	0.379125
1592	0.537946
1593	0.179178
1594	0.022932
1595	0.165352
1596	0.105663
1597	0.0124366
1598	0.222522
1599	0.151174
1600	0.375004
1601	0.389727
1602	0.117673
1603	0.147966
1604	0.122282
1605	0.0303268
1606	0.278999
1607	0.171724
1608	0.199912
1609	0.163731
1610	0.00919342
1611	0.258771
1612	0.121341
1613	0.0882892
1614	0.0981604
1615	0.182705
1616	0.172377
1617	0.0795269
1618	0.0680172
1619	0.410349
1620	0.370891
1621	0.380489
1622	0.0933617
1623	0.125506
1624	0.372676
1625	0.412254
1626	0.407388
1627	0.354849
1628	0.0885344
1629	0.36959
1630	0.381487
1631	0.225719
1632	0.377276
1633	0.378409
1634	0.103992
1635	0.146338
1636	0.415986
1637	0.395317
1638	0.379267
1639	0.229066
1640	0.0616662
1641	0.0956113
1642	0.0811281
1643	0.384066
1644	0.565547
1645	0.118326
1646	0.37906
1647	0.0239546
1648	0.0989838
1649	0.433156
1650	0.162528
1651	0.396104
1652	0.138025
1653	0.471809
1654	0.0870591
1655	0.151859
1656	0.496702
1657	0.394197
1658	0.0853967
1659	0.45198
1660	0.0235672
1661	0.0707016
1662	0.476994
1663	0.0942688
1664	0.371429
1665	0.367859
1666	0.29001
1667	0.213951
1668	0.0442657
1669	0.401605
1670	0.174616
1671	0.36959
1672	0.120358
1673	0.123629
1674	0.101746
1675	0.389908
1676	0.0691508
1677	0.143029
1678	0.118203
1679	0.388464
1680	0.0549698
1681	0.191347
1682	0.534456
1683	0.124928
1684	0.444807
1685	0.0535637
1686	0.0836662
1687	0.398686
1688	0.0318848
1689	0.426033
1690	0.142582
1691	0.0318848
1692	0.0767853
1693	0.151568
1694	0.0767853
1695	0.111361
1696	0.0867324
1697	0.114954
1698	0.0442684
1699	0.369908
1700	0.213215
1701	0.145208
1702	0.378668
1703	0.0855568
1704	0.248859
1705	0.153982
1706	0.393877
1707	0.425864
1708	0.410528
1709	0.152045
1710	0.0615925
1711	0.414572
1712	0.100265
1713	0.189092
1714	0.368977
1715	0.479246
1716	0.113859
1717	0.38165
1718	0.119649
1719	0.380715
1720	0.368261
1721	0.119653
1722	0.16034
1723	0.393722
1724	0.128908
1725	0.0902869
1726	0.371065
1727	0.38545
1728	0.120728
1729	0.140563
1730	0.0979129
1731	0.097248
1732	0.366998
1733	0.379746
1734	0.0811944
1735	0.38402
1736	0.105174
1737	0.118992
1738	0.241567
1739	0.298558
1740	0.391142
1741	0.374357
1742	0.439661
1743	0.170815
1744	0.374436
1745	0.384862
1746	0.395806
1747	0.135436
1748	0.372126
1749	0.150765
1750	0.389417
1751	0.198953
1752	0.508103
1753	0.0375586
1754	0.234407
1755	0.188225
1756	0.406634
1757	0.331561
1758	0.140562
1759	0.420418
1760	0.407826
1761	0.0509013
1762	0.150802
1763	0.274256
1764	0.131748
1765	0.384472
1766	0.0920343
1767	0.0897416
1768	0.385812
1769	0.192829
1770	0.130324
1771	0.0915304
1772	0.247894
1773	0.354137
1774	0.154623
1775	0.370227
1776	0.370348
1777	0.376821
1778	0.11453
1779	0.120004
1780	0.376352
1781	0.185102
1782	0.212489
1783	0.297906
1784	0.111038
1785	0.165561
1786	0.3265
1787	0.484806
1788	0.447362
1789	0.413313
1790	0.291536
1791	0.160747
1792	0.389396
1793	0.432719
1794	0.0103472
1795	0.0654416
1796	0.275066
1797	0.453623
1798	0.115691
1799	0.422463
1800	0.403072
1801	0.180715
1802	0.377111
1803	0.0351978
1804	0.139789
1805	0.437651
1806	0.388915
1807	0.19336
1808	0.0275455
1809	0.17257
1810	0.222078
1811	0.400255
1812	0.430839
1813	0.527076
1814	0.021775
1815	0.372645
1816	0.011383
1817	0.371938
1818	0.0425921
1819	0.399493
1820	0.122995
1821	0
1822	0.19911
1823	0.388381
1824	0.244886
1825	0.366304
1826	0.141898
1827	0.404191
1828	0.0855522
1829	0.0855513
1830	0.187541
1831	0.0201651
1832	0.370385
1833	0.199619
1834	0.394631
1835	0.372921
1836	0.142586
1837	0.0318831
1838	0.3722
1839	0.0948875
1840	0.425285
1841	0.450958
1842	0.0413187
1843	0.0876503
1844	0.0454498
1845	0.392886
1846	0.395216
1847	0.368468
1848	0.391631
1849	0.0897884
1850	0.11538
1851	0.128997
1852	0.201647
1853	0.202896
1854	0.108643
1855	0.190012
1856	0.0637629
1857	0.368735
1858	0.0157471
1859	0.369979
1860	0.051537
1861	0.370628
1862	0.275819
1863	0.146518
1864	0.165847
1865	0.179573
1866	0.369866
1867	0.0576919
1868	0.128094
1869	0.0826365
1870	0.076356
1871	0.0724373
1872	0.277156
1873	0.182303
1874	0.454352
1875	0.0626028
1876	0.2121
1877	0.122143
1878	0.172736
1879	0.43065
1880	0.367218
1881	0.0338766
1882	0.383873
1883	0.0779893
1884	0.11812
1885	0.248527
1886	0.340711
1887	0.465936
1888	0.45873
1889	0.0593904
1890	0.2214
1891	0.401606
1892	0.0333318
1893	0.39691
1894	0.153644
1895	0.133318
1896	0.367799
1897	0.144922
1898	0.322269
1899	0.378289
1900	0.154618
1901	0.239208
1902	0.402224
1903	0.446993
1904	0.0867323
1905	0.201646
1906	0.14634
1907	0.378197
1908	0.149212
1909	0.385514
1910	0.393722
1911	0.377458
1912	0.445207
1913	0.159363
1914	0.146406
1915	0.146404
1916	0.391025
1917	0.227353
1918	0.367999
1919	0.244757
1920	0.139676
1921	0.235193
1922	0.145707
1923	0.487637
1924	0.381926
1925	0.391569
1926	0.141801
1927	0.156123
1928	0.0518494
1929	0.14492
1930	0.293877
1931	0.397863
1932	0.134519
1933	0.120006
1934	0.408776
1935	0.367999
1936	0.0757456
1937	0.0921559
1938	0.128555
1939	0.370486
1940	0.442244
1941	0.372644
1942	0.0197997
1943	0.398767
1944	0.150752
1945	0.0443587
1946	0.368663
1947	0.410769
1948	0.378828
1949	0.233929
1950	0.137188
1951	0.149977
1952	0.270372
1953	0.115377
1954	0.248476
1955	0.16069
1956	0.391906
1957	0.146652
1958	0.369848
1959	0.368939
1960	0.0289847
1961	0.375037
1962	0.101678
1963	0.4059
1964	0.410548
1965	0.413194
1966	0.0698043
1967	0.382358
1968	0.0757456
1969	0.175701
1970	0.053569
1971	0.0386278
1972	0.389806
1973	0.37739
1974	0.366822
1975	0.171901
1976	0.401824
1977	0.367865
1978	0.116447
1979	0.142757
1980	0.412947
1981	0.0767853
1982	0.121995
1983	0.394916
1984	0.418623
1985	0.189826
1986	0.197535
1987	0.395651
1988	0.372186
1989	0.413796
1990	0.369866
1991	0.430118
1992	0.366913
1993	0.111794
1994	0.246391
1995	0.0921559
1996	0.390835
1997	0.216645
1998	0.122655
[truncated: 125 more rows]

## Sheet: Figure 2C
DJH vs. VDJH recombined joints (% of total)
	Igh+/+			IghD890/D890
n=	1	2	3	1	2	3
DJH	55.8013	54.5244	56.7434	71.5729	68.402	72.5897
VDJH	44.1987	45.4756	43.2566	28.4271	31.598	27.4103
Multiple t tests:	Igh+/+ vs. IghD890/D890									*	<0.05
Statistical significance determined using the Holm-Sidak method, with alpha = 0.05.										**	<0.01
Each row was analyzed individually, without assuming a consistent SD.										***	<0.001
two-tailed										****	<0.0001
unpaired
	Significant?	P value	Mean1	Mean2	Difference	SE of difference	t ratio	df	Adjusted P Value
DJ	Yes	0.000430163	55.69	70.85	-15.17	1.416	10.71	4	0.000860141	***
VDJ	Yes	0.000430163	44.31	29.15	15.17	1.416	10.71	4	0.000860141	***

## Sheet: Figure 2D
VH gene usage (% of VDJH + DJH joints)
VH gene	Igh+/+			IghD890/D890
n=	1	2	3	1	2	3
IGHV5-1	0.174177	0.154062	0.18006	0.198233	0.185208	0.154261
IGHV2-1	0	0	0	0	0	0
IGHV5-2	3.24094	2.80144	2.82539	3.09201	2.71389	2.72488
IGHV2-2	1.60741	1.43603	1.45159	1.65877	1.39031	1.41848
IGHV5-3	0	0	0	0	0	0
IGHV5-4	0.921479	0.758228	0.773591	0.838181	0.750845	0.627089
IGHV6-1	0	0	0	0	0	0
IGHV2-3	0.669337	0.457656	0.54018	0.674424	0.518083	0.551967
IGHV5-5	0	0	0	0	0	0
IGHV5-6	0.468204	0.496549	0.467934	0.37851	0.412965	0.342268
IGHV5-7	0	0	0	0	0	0
IGHV2-4	0.109483	0.0981769	0.108925	0.0703871	0.0955241	0.0783359
IGHV5-8	0	0	0	0	0	0
IGHV5-9	0.133121	0.0985545	0.107814	0.0441715	0.0638218	0.0602584
IGHV5-10	0	0	0	0	0	0
IGHV2-5	0.265413	0.265833	0.256752	0.230913	0.220665	0.201665
IGHV5-11	0	0	0	0	0	0
IGHV5-12	0.518799	0.529023	0.441258	0.418013	0.395445	0.337447
IGHV2-6	0.516725	0.492395	0.394576	0.310637	0.270721	0.190416
IGHV5-9-1	0.243848	0.183515	0.164499	0.107735	0.116381	0.0927979
IGHV5-12-4	0.0124412	0.00679686	0.00666889	0	0.0025028	0
IGHV2-9	0.581834	0.524491	0.493498	0.460748	0.420473	0.317763
IGHV2-9-1	0.327204	0.309257	0.286762	0.206852	0.247779	0.160287
IGHV5-13	0	0	0	0	0	0
IGHV2-6-8	0	0	0	0	0	0
IGHV2-7	0.0199059	0.0203906	0.0133378	0.0021547	0.0125141	0.007231
IGHV5-15	0.255045	0.234492	0.253418	0.198233	0.181454	0.133774
IGHV5-16	0.394801	0.373828	0.340854	0.210443	0.291995	0.189613
IGHV5-17	0.438345	0.455012	0.479419	0.322129	0.328286	0.34749
IGHV5-18	0	0	0	0	0	0
IGHV2-8	0	0	0	0	0	0
IGHV5-19	0	0	0	0	0	0
IGHV7-1	0.73652	0.598124	0.635767	0.441715	0.520586	0.378423
IGHV7-2	0	0.00226562	0	0	0	0
IGHV14-1	0.124412	0.112148	0.0866956	0.0495583	0.0425479	0.050617
IGHV4-1	0.619573	0.575468	0.507947	0.471881	0.508072	0.363961
IGHV3-1	0.481475	0.488241	0.40495	0.319256	0.352897	0.285223
IGHV11-1	0.256289	0.262812	0.246749	0.242405	0.332875	0.248265
IGHV14-2	0.222698	0.214101	0.183394	0.168067	0.120135	0.127748
IGHV4-2	0.604643	0.539218	0.51017	0.601163	0.61319	0.551967
IGHV3-2	0.514237	0.514296	0.463858	0.384974	0.473032	0.359943
IGHV11-2	0.527508	0.466718	0.433478	0.513898	0.660743	0.486888
IGHV14-3	0.24136	0.268476	0.233411	0.149752	0.200225	0.159082
IGHV16-1	0	0.00226562	0	0	0.0025028	0.0024103
IGHV6-2	0	0	0	0	0	0
IGHV9-1	0.145977	0.168034	0.138935	0.121023	0.138489	0.110072
IGHV12-1	0.109483	0.131406	0.0800267	0.0538677	0.115129	0.0626687
IGHV9-2	0.200718	0.249218	0.200808	0.187101	0.241939	0.145424
IGHV12-2	0.00248824	0.00453124	0.00666889	0.0043094	0.0050056	0.0048207
IGHV9-3	0.526263	0.526002	0.51795	0.373483	0.525174	0.309326
IGHV7-3	0.286148	0.303593	0.295654	0.226244	0.302841	0.296471
IGHV15-1	0	0	0	0	0	0
IGHV14-4	0.237627	0.266211	0.261198	0.138979	0.180203	0.130158
IGHV3-3	0.522531	0.539218	0.471268	0.521439	0.57815	0.520633
IGHV7-4	0.0323472	0.0317187	0.0244526	0.0603318	0.0700788	0.0530274
IGHV3-4	0.119436	0.192578	0.126709	0.0818789	0.0775873	0.0940031
IGHV3-5	0.151783	0.192578	0.160053	0.112045	0.187711	0.154261
IGHV13-1	0	0	0	0	0	0
IGHV3-6	0.78587	0.896053	0.841392	0.688429	0.906019	0.843617
IGHV9-4	0.288636	0.348906	0.291208	0.295195	0.360405	0.366371
IGHV3-7	0	0	0	0.0021547	0.0025028	0
IGHV5-21	0.0398119	0.0249218	0.0333444	0.0409395	0.0375422	0.0409757
IGHV3-8	0.525019	0.606054	0.606128	0.517489	0.648229	0.55277
IGHV8-1	0	0	0	0	0	0
IGHV1-1	0	0	0	0	0	0
IGHV13-2	0.709149	0.777108	0.795821	0.803706	1.11876	1.01234
IGHV12-3	1.10478	1.13734	1.02256	1.23034	1.36654	1.22445
IGHV6-3	0.318495	0.378359	0.431255	0.450334	0.503066	0.479657
IGHV6-4	0.0149295	0.0135937	0.0311215	0.0409395	0.0450507	0.0482067
IGHV6-5	0.116947	0.132539	0.0866956	0.0991166	0.120135	0.106055
IGHV6-6	0.338401	0.363632	0.366789	0.40293	0.485546	0.424219
IGHV6-7	0.0348354	0.0339843	0.0266756	0.0172377	0.0050056	0.0265137
IGHV8-2	0.773844	0.829217	0.789152	0.495583	0.560631	0.392885
IGHV1-2	0	0	0	0	0	0
IGHV10-1	0.674314	0.621913	0.723204	0.867988	0.96275	0.909098
IGHV1-3	0	0	0	0	0	0
IGHV1-4	0.184545	0.231471	0.208959	0.108813	0.144329	0.15868
IGHV10-2	0	0	0	0	0	0
IGHV1-5	0.320983	0.335312	0.295654	0.299504	0.347891	0.262727
IGHV10-3	0.454104	0.446327	0.519062	0.564534	0.624452	0.690561
IGHV1-6	0	0	0	0	0	0
IGHV1-7	0.218965	0.308125	0.313438	0.193924	0.292829	0.245854
IGHV10-4	0	0	0	0	0	0
IGHV1-8	0.00248824	0.00906249	0.00666889	0	0.0025028	0
IGHV15-2	0.529996	0.457656	0.422363	0.226244	0.227756	0.154261
IGHV1-9	0.432954	0.385156	0.384573	0.314587	0.377925	0.424219
IGHV1-10	0	0	0	0	0	0
IGHV1-11	1.1844	1.17359	1.17817	1.03641	0.986109	1.03644
IGHV1-12	0.149295	0.2175	0.15746	0.275803	0.42673	0.351507
IGHV1-13	0.0497649	0.0634374	0.0489052	0.0344753	0.0450507	0.028924
IGHV1-14	0.0423001	0.0928905	0.0926235	0.0495583	0.0976098	0.0915927
IGHV1-15	0.194498	0.225052	0.23267	0.22409	0.362491	0.27518
IGHV1-16	0.00124412	0.00453124	0	0.015083	0.0087599	0.014462
IGHV1-17	0	0	0	0	0	0
IGHV1-17-1	0	0	0	0	0	0
IGHV1-18	0.915673	0.981014	0.902523	0.745529	0.885997	0.793
IGHV1-19	0.377798	0.556965	0.477567	0.282267	0.43257	0.320173
IGHV1-19-1	0.0124412	0.0113281	0	0.0129282	0.0200225	0.0096413
IGHV1-20	0.0398119	0.0724999	0.0644659	0.0215471	0.027531	0.0313344
IGHV1-21	0.0385678	0.0566405	0.0444593	0.0323206	0.0350394	0.0120517
IGHV1-21-1	0.058059	0.0498437	0.0444593	0.0193924	0.0300338	0.0096413
IGHV1-22	0.308542	0.344374	0.297877	0.14652	0.180203	0.110875
IGHV1-23	0.269145	0.263567	0.257123	0.211161	0.327452	0.231794
IGHV1-24	0.0111971	0.018125	0.0111148	0.015083	0.006257	0.014462
IGHV1-25	0.0916503	0.0649478	0.0718758	0.0610501	0.0625704	0.043386
IGHV1-26	0.945118	1.06749	1.12778	0.709617	0.93939	0.708639
IGHV1-27	0.196571	0.23789	0.215257	0.04884	0.10345	0.0731135
IGHV1-28	0.0373236	0.0362499	0.0111148	0.0129282	0.0025028	0.0120517
IGHV1-29	0	0	0	0	0	0
IGHV1-30	0	0	0	0	0	0
IGHV1-31	0.0754767	0.0785415	0.060761	0.0222653	0.0417136	0.0353516
IGHV1-32	0.0547414	0.0521093	0.0444593	0.0237018	0.0425479	0.0265137
IGHV1-33	0	0	0	0	0	0
IGHV1-34	0.200304	0.240911	0.225631	0.11815	0.156843	0.110474
IGHV1-35	0	0	0	0	0	0
IGHV1-36	0.136853	0.212213	0.179319	0.03663	0.0350394	0.0337447
IGHV1-37	0.0348354	0.0294531	0.0177837	0.0086188	0.0025028	0.0096413
IGHV1-38	0	0	0	0	0	0
IGHV1-39	0.30398	0.297174	0.343077	0.0811607	0.114712	0.069498
IGHV1-40	0	0	0	0	0	0
IGHV1-41	0	0	0	0	0	0
IGHV1-42	0.135609	0.158593	0.137824	0.0430942	0.0425479	0.0337447
IGHV1-43	0.00497649	0.00679686	0.0133378	0.0021547	0.0050056	0
IGHV1-44	0	0	0	0	0	0
IGHV1-45	0	0	0	0	0	0
IGHV1-46	0.00497649	0.00453124	0.00444593	0	0.0050056	0
IGHV1-47	0.505113	0.539218	0.571302	0.168067	0.24027	0.154261
IGHV8-3	0	0	0	0	0	0
IGHV8-4	0.0522531	0.0589062	0.0778037	0	0	0
IGHV1-48	0.00497649	0.00906249	0.00444593	0	0	0
IGHV1-49	0.491843	0.555077	0.536475	0	0.0016685	0.0008034
IGHV8-5	0.0460325	0.0928905	0.058538	0	0.0025028	0.0024103
IGHV1-50	0.272877	0.34664	0.318254	0.0050277	0.0041714	0.0064276
IGHV1-51	0.00995297	0.00226562	0.00444593	0	0	0
IGHV1-52	0.316422	0.354947	0.330481	0.0064641	0.0070913	0.01165
IGHV1-53	0.385678	0.382512	0.356415	0	0	0
IGHV8-6	0.0472766	0.0430468	0.0689119	0	0	0
IGHV1-54	0.195327	0.250351	0.166722	0.0010774	0	0.0012052
IGHV1-55	0.521287	0.604166	0.638361	0.0007182	0.0008343	0
IGHV1-56	0.0758914	0.0894921	0.0618725	0.018315	0.0287824	0.0176758
IGHV8-7	0.328448	0.339843	0.280093	0	0	0
IGHV1-57	0	0	0	0	0	0
IGHV8-8	0.482719	0.615116	0.626876	0	0	0
IGHV1-58	0.114459	0.138203	0.117817	0	0	0
IGHV1-59	0.162565	0.185026	0.212293	0	0	0
IGHV1-60	0	0	0	0	0	0
IGHV1-61	0.143074	0.16539	0.168575	0	0.0008343	0.0032138
IGHV1-62	0	0	0	0	0	0
IGHV1-62-1	0	0	0	0	0	0
IGHV1-62-2	0.171689	0.241289	0.211922	0	0	0.0008034
IGHV1-62-3	0.287807	0.32927	0.283057	0	0	0
IGHV8-9	0.0572296	0.0362499	0.0444593	0	0	0
IGHV1-63	0.233895	0.273007	0.280093	0	0	0
IGHV1-64	0.566905	0.696301	0.677263	0.0567406	0.0525591	0.0526257
IGHV8-10	0	0	0.00222296	0	0	0
IGHV1-65	0	0	0	0	0	0
IGHV8-11	0.291124	0.292643	0.294172	0	0	0
IGHV1-66	0.092065	0.104219	0.113371	0	0	0
IGHV1-67	0.731543	0.738593	0.664666	0	0	0
IGHV1-68	0	0	0	0	0	0
IGHV1-69	0.377384	0.428958	0.374569	0.0222653	0.0375422	0.040574
IGHV8-12	0.445396	0.476158	0.39754	0	0	0
IGHV1-70	0.353331	0.367031	0.346782	0	0	0
IGHV1-71	0.0572296	0.0713671	0.06002	0	0	0
IGHV1-72	0.678046	0.728775	0.632433	0	0	0
IGHV8-13	0.0161736	0.0117057	0.0122263	0	0	0
IGHV1-73	0	0	0	0	0	0
IGHV1-74	0.245092	0.228828	0.273424	0.0053868	0.0150169	0.0048207
IGHV8-14	0	0	0.00111148	0	0	0
IGHV1-75	0.31186	0.473515	0.350487	0.0014365	0.0008343	0
IGHV8-15	0	0	0	0	0	0
IGHV1-76	0.316007	0.345507	0.311215	0	0	0
IGHV8-16	0	0	0	0	0	0
IGHV1-77	0.0904062	0.0887368	0.092253	0.0028729	0.0058399	0
IGHV1-78	0.259607	0.308125	0.320477	0	0	0
IGHV1-79	0.0547414	0.0724999	0.0770627	0.0007182	0	0
IGHV1-80	0.222283	0.240911	0.200808	0.0632048	0.124307	0.050617
IGHV1-81	0.505113	0.430468	0.415694	0.180996	0.232762	0.207289
IGHV1-82	0.395631	0.424426	0.383091	0.0991166	0.165186	0.0711049
IGHV1-83	0.10658	0.103086	0.0770627	0.0308841	0.0258624	0.0120517
IGHV1-84	0.058059	0.0445572	0.0511281	0.0201106	0.0066742	0.0048207
IGHV1-85	0.1269	0.133672	0.108925	0.0560224	0.0600676	0.0626687
IGHV1-86	0	0	0	0	0	0

## Sheet: Figure 2E
VH gene usage (% of VDJH + DJH joints)
	Igh+/+																				IghD890/D890
n=	1	2	3	4	5	6	7	8	9	10	11	12	13	14	15	16	17	18	19	20	1	2	3
6 distal VHs	3.15379	3.02805	2.70133	2.72038	2.63395	3.52884	2.21222	3.32796	3.34299	2.04127	2.32136	5.08432	2.56118	3.20503	2.55319	2.71679	2.88824	2.49392	4.5529	2.15344	1.03881	1.17396	0.787232																		5.24414	4.69669	5.76729
Multiple t tests:	Igh +/+ vs. IghD890/D890									*	<0.05
Statistical significance determined using the Holm-Sidak method, with alpha = 0.05.										**	<0.01
Each row was analyzed individually, without assuming a consistent SD.										***	<0.001
two-tailed										****	<0.0001
unpaired
	Significant?	P value	Mean1	Mean2	Difference	SE of difference	t ratio	df	Adjusted P Value
6 VHs	Yes	0.000281294	2.961	1	1.961	0.4508	4.35	21	0.000281294	***
