# Supplementary material for: Enhancers of the PAIR4 regulatory module promote distal VH gene recombination at the Igh locus
Source: EMBO J. 2023 Jun 20;42(15):e112741. doi: 10.15252/embj.2022112741 (PMC10390877; doi:10.15252/embj.2022112741)
Supplement: Supplementary file 8 — Source Data for Figure 3 [file EMBJ-42-e112741-s006.xlsx]

## Sheet: Figure 3B
Ratio of IgMb vs. IgMa -expressing B cells
ratio	Igh+(B6) /+(129)												IghD890(B6) /+(129)
n =	1	2	3	4	5	6	7	8	9	10	11	12	1	2	3	4	5	6	7	8	9	10	11	12
IgMb / IgMa -expressing B cells	1.084	1.359	1.258	1.153	1.286	1.254	1.294	1.184	1.6	1.35	1.449	1.471	0.622	0.567	0.764	0.732	0.662	0.742	0.777	0.828	0.832	0.811	0.821	0.941
t test:	Igh+/+ vs. IghD890/+									*	<0.05
										**	<0.01
										***	<0.001
Column B	IghΔ890/+									****	<0.0001
vs.	vs.
Column A	Igh+/+
Unpaired t test
P value	<0.0001
P value summary	****
Significantly different (P < 0.05)?	Yes
One- or two-tailed P value?	Two-tailed
t, df	t=10.79 df=22
How big is the difference?
Mean ± SEM of column A	1.312 ± 0.04189, n=12
Mean ± SEM of column B	0.7583 ± 0.02967, n=12
Difference between means	-0.5536 ± 0.05133
95% confidence interval	-0.66 to -0.4471
R squared (eta squared)	0.841
F test to compare variances
F, DFn, Dfd	1.994, 11, 11
P value	0.2679
P value summary	ns
Significantly different (P < 0.05)?	No
ratio	IghD890(B6) /+(129)																IghP4V(B6) /+(129)
n =	1	2	3	4	5	6	7	8	9	10	11	12	13	14	15	16	1	2	3	4	5	6	7	8	9	10	11	12	13	14
IgMb / IgMa -expressing B cells	0.6054	0.6057	0.562	0.56	0.599	0.5681	0.5333	0.6211	0.5455	0.5751	0.5663	0.5917	0.6084	0.574	0.5742	0.5249	0.716	0.787	0.6657	0.7065	0.7136	0.7797	0.7802	0.7176	0.703	0.6709	0.693	0.684	0.6889	0.7162
t test:	IghD890/+ IghP4VH/+									*	<0.05
										**	<0.01
										***	<0.001
Column B	IghP4VH/+									****	<0.0001
vs.	vs.
Column A	IghΔ890/+
Unpaired t test
P value	<0.0001
P value summary	****
Significantly different (P < 0.05)?	Yes
One- or two-tailed P value?	Two-tailed
t, df	t=11.33 df=28
How big is the difference?
Mean ± SEM of column A	0.5759 ± 0.006948, n=16
Mean ± SEM of column B	0.7159 ± 0.01057, n=14
Difference between means	0.14 ± 0.01236
95% confidence interval	0.1146 to 0.1653
R squared (eta squared)	0.8208
F test to compare variances
F, DFn, Dfd	2.025, 13, 15
P value	0.1921
P value summary	ns
Significantly different (P < 0.05)?	No

## Sheet: Figure 3C
Normalized ratio of IgMb vs. IgMa -expressing B cells
normalized ratio	Igh+(B6) /+(129)
n =	1	2	3	4	5	6	7	8	9	10	11	12	13	14	15	16	17	18	19	20	21	22	23	24	25	26	27	28	29	30	31	32	33	34	35	36	37	38	39	40	41	42	43	44	45	46	47	48	49
IgMb / IgMa -expressing B cells	1.02661	0.950459	0.972742	0.993145	1.05704	0.982	0.9832	1.022	1.0074	1.0056	0.95585	1.04404	0.826325	1.03595	0.958963	0.878923	0.980308	0.955914	0.986406	0.902554	1.21967	1.02909	1.10456	1.12133	1.0567	0.9265	1	1.0172	1.0854	1.0384	1.0515	0.9664	0.9238	0.9339	1.009	0.9455	0.8839	1.1031	1.0579	0.9716	1.0593	1.01	0.9588	0.9742	1.02	1.0057	0.93	1.0359	1.0343
Ordinary one-way ANOVA							*	<0.05
Multiple comparisons	Tukey						**	<0.01
Number of families	1						***	<0.001
Number of comparisons per family	3						****	<0.0001
Alpha	0.05
Tukey's multiple comparisons test	Mean Diff.	95.00% CI of diff.	Significant?	Summary	Adjusted P Value
Igh+/+ vs. IghΔ890/+	0.422	0.3759 to 0.468	Yes	****	<0.0001
Igh+/+ vs. IghP4V/+	0.2707	0.2207 to 0.3207	Yes	****	<0.0001
Igh+/+ vs. IghP4/+	0.3108	0.2746 to 0.347	Yes	****	<0.0001
Igh+/+ vs. IghP4StopG/+	0.3728	0.3372 to 0.4083	Yes	****	<0.0001
Igh+/+ vs. IghP4inv/+	0.368	0.3337 to 0.4023	Yes	****	<0.0001
IghΔ890/+ vs. IghP4V/+	-0.1513	-0.2158 to -0.08679	Yes	****	<0.0001
IghΔ890/+ vs. IghP4/+	-0.1112	-0.1657 to -0.05669	Yes	****	<0.0001
IghΔ890/+ vs. IghP4StopG/+	-0.04922	-0.1033 to 0.004854	No	ns	0.0972
IghΔ890/+ vs. IghP4inv/+	-0.05396	-0.1072 to -0.0006898	Yes	*	0.0451
IghP4V/+ vs. IghP4/+	0.04009	-0.0178 to 0.09798	No	ns	0.3494
IghP4V/+ vs. IghP4StopG/+	0.1021	0.04462 to 0.1596	Yes	****	<0.0001
IghP4V/+ vs. IghP4inv/+	0.09734	0.04063 to 0.1541	Yes	****	<0.0001
IghP4/+ vs. IghP4StopG/+	0.062	0.01603 to 0.108	Yes	**	0.002
IghP4/+ vs. IghP4inv/+	0.05725	0.01223 to 0.1023	Yes	**	0.0044
IghP4StopG/+ vs. IghP4inv/+	-0.004743	-0.04922 to 0.03973	No	ns	0.9996
Test details	Mean 1	Mean 2	Mean Diff.	SE of diff.	n1	n2	q	DF
Igh+/+ vs. IghΔ890/+	1	0.578	0.422	0.01599	99	12	37.32	182
Igh+/+ vs. IghP4V/+	1	0.7293	0.2707	0.01736	99	10	22.05	182
Igh+/+ vs. IghP4/+	1	0.6892	0.3108	0.01257	99	21	34.97	182
Igh+/+ vs. IghP4StopG/+	1	0.6272	0.3728	0.01233	99	22	42.75	182
Igh+/+ vs. IghP4inv/+	1	0.632	0.368	0.0119	99	24	43.73	182
IghΔ890/+ vs. IghP4V/+	0.578	0.7293	-0.1513	0.0224	12	10	9.553	182
IghΔ890/+ vs. IghP4/+	0.578	0.6892	-0.1112	0.01893	12	21	8.308	182
IghΔ890/+ vs. IghP4StopG/+	0.578	0.6272	-0.04922	0.01877	12	22	3.708	182
IghΔ890/+ vs. IghP4inv/+	0.578	0.632	-0.05396	0.0185	12	24	4.126	182
IghP4V/+ vs. IghP4/+	0.7293	0.6892	0.04009	0.0201	10	21	2.821	182
IghP4V/+ vs. IghP4StopG/+	0.7293	0.6272	0.1021	0.01995	10	22	7.236	182
IghP4V/+ vs. IghP4inv/+	0.7293	0.632	0.09734	0.01969	10	24	6.992	182
IghP4/+ vs. IghP4StopG/+	0.6892	0.6272	0.062	0.01596	21	22	5.493	182
IghP4/+ vs. IghP4inv/+	0.6892	0.632	0.05725	0.01563	21	24	5.18	182
IghP4StopG/+ vs. IghP4inv/+	0.6272	0.632	-0.004743	0.01544	22	24	0.4344	182
[truncated: 139 more columns]

## Sheet: Figure 3D
VH gene usage (% of VDJH + DJH joints)
VH gene	Igh+/+			IghP4V/P4V			IghD890/D890
n=	1	2	3	1	2	3	1	2	3
IGHV5-1	0.151512	0.17061	0.2049	0.211277	0.0957715	0.12915	0.198233	0.185208	0.154261
IGHV2-1	0	0	0	0	0	0	0	0	0
IGHV5-2	3.46109	3.3297	3.88589	3.28303	2.59454	2.89781	3.09201	2.71389	2.72488
IGHV2-2	1.70451	1.63571	2.0009	1.73961	1.35386	1.50496	1.65877	1.39031	1.41848
IGHV5-3	0	0	0	0	0	0	0	0	0
IGHV5-4	1.07952	0.973318	1.14331	0.936571	0.762787	0.868177	0.838181	0.750845	0.627089
IGHV6-1	0	0	0	0	0	0	0	0	0
IGHV2-3	0.655761	0.567769	0.709936	0.680477	0.409206	0.602701	0.674424	0.518083	0.551967
IGHV5-5	0	0	0	0	0	0	0	0	0
IGHV5-6	0.496753	0.571498	0.617106	0.57301	0.461928	0.504045	0.37851	0.412965	0.342268
IGHV5-7	0	0	0	0	0	0	0	0	0
IGHV2-4	0.101008	0.0811098	0.148144	0.0878035	0.112217	0.104935	0.0703871	0.0955241	0.0783359
IGHV5-8	0	0	0	0	0	0	0	0	0
IGHV5-9	0.0946947	0.0769145	0.128423	0.0562491	0.0594944	0.0591939	0.0441715	0.0638218	0.0602584
IGHV5-10	0	0	0	0	0	0	0	0	0
IGHV2-5	0.25173	0.220488	0.337653	0.251063	0.257326	0.213905	0.230913	0.220665	0.201665
IGHV5-11	0	0	0	0	0	0	0	0	0
IGHV5-12	0.46282	0.432119	0.613258	0.349842	0.464347	0.378034	0.418013	0.395445	0.337447
IGHV2-6	0.379568	0.343085	0.455494	0.299538	0.345842	0.30718	0.310637	0.270721	0.190416
IGHV5-9-1	0.131389	0.149634	0.184699	0.155028	0.216212	0.134532	0.107735	0.116381	0.0927979
IGHV5-12-4	0.0071021	0.00279689	0.00577184	0.0027439	0.0029022	0	0	0.0025028	0
IGHV2-9	0.437963	0.309522	0.533414	0.38414	0.404369	0.403595	0.460748	0.420473	0.317763
IGHV2-9-1	0.288819	0.316049	0.347753	0.235972	0.226369	0.197761	0.206852	0.247779	0.160287
IGHV5-13	0	0	0	0	0	0	0	0	0
IGHV2-6-8	0	0	0	0	0	0	0	0	0
IGHV2-7	0.00946947	0.00839067	0.0115437	0.0137193	0.017413	0.021525	0.0021547	0.0125141	0.007231
IGHV5-15	0.183471	0.177603	0.223659	0.212649	0.262646	0.196416	0.198233	0.181454	0.133774
IGHV5-16	0.304601	0.275027	0.452127	0.244204	0.349228	0.303144	0.210443	0.291995	0.189613
IGHV5-17	0.36418	0.264306	0.387194	0.346641	0.439195	0.35337	0.322129	0.328286	0.34749
IGHV5-18	0	0	0	0	0	0	0	0	0
IGHV2-8	0	0	0	0	0	0	0	0	0
IGHV5-19	0	0	0	0	0	0	0	0	0
IGHV7-1	0.518454	0.523018	0.663762	0.466456	0.499173	0.551579	0.441715	0.520586	0.378423
IGHV7-2	0	0	0	0	0	0	0	0	0
IGHV14-1	0.0686537	0.0699223	0.15584	0.0685965	0.0435325	0.0645751	0.0495583	0.0425479	0.050617
IGHV4-1	0.498331	0.383174	0.610372	0.46234	0.467249	0.517946	0.471881	0.508072	0.363961
IGHV3-1	0.376412	0.297869	0.488201	0.360818	0.331815	0.345746	0.319256	0.352897	0.285223
IGHV11-1	0.196492	0.159423	0.264062	0.193442	0.204603	0.256955	0.242405	0.332875	0.248265
IGHV14-2	0.221349	0.192985	0.251075	0.179723	0.117538	0.177582	0.168067	0.120135	0.127748
IGHV4-2	0.479392	0.436315	0.676748	0.550144	0.458543	0.601356	0.601163	0.61319	0.551967
IGHV3-2	0.413106	0.346814	0.533414	0.386884	0.376798	0.489695	0.384974	0.473032	0.359943
IGHV11-2	0.397718	0.366393	0.483392	0.544656	0.42807	0.582522	0.513898	0.660743	0.486888
IGHV14-3	0.230818	0.20697	0.353525	0.222253	0.165424	0.216596	0.149752	0.200225	0.159082
IGHV16-1	0.0071021	0	0.00577184	0	0.0029022	0.0053813	0	0.0025028	0.0024103
IGHV6-2	0	0	0	0	0	0	0	0	0
IGHV9-1	0.100219	0.111876	0.205862	0.210363	0.105445	0.164129	0.121023	0.138489	0.110072
IGHV12-1	0.125471	0.0699223	0.213558	0.12073	0.0841629	0.139913	0.0538677	0.115129	0.0626687
IGHV9-2	0.205566	0.220488	0.283301	0.251521	0.184771	0.229601	0.187101	0.241939	0.145424
IGHV12-2	0.00473474	0.00279689	0.0173155	0.0054877	0.0116087	0.0026906	0.0043094	0.0050056	0.0048207
IGHV9-3	0.551597	0.516958	0.663281	0.554717	0.5577	0.509426	0.373483	0.525174	0.309326
IGHV7-3	0.272247	0.260111	0.357854	0.279874	0.339554	0.368617	0.226244	0.302841	0.296471
IGHV15-1	0	0	0	0	0	0	0	0	0
IGHV14-4	0.258043	0.232142	0.356411	0.168747	0.213309	0.238121	0.138979	0.180203	0.130158
IGHV3-3	0.490045	0.391565	0.620473	0.507614	0.464347	0.634989	0.521439	0.57815	0.520633
IGHV7-4	0.026041	0.0391565	0.0519466	0.0493895	0.0580434	0.0538126	0.0603318	0.0700788	0.0530274
IGHV3-4	0.130205	0.100688	0.150068	0.12073	0.104478	0.118388	0.0818789	0.0775873	0.0940031
IGHV3-5	0.149144	0.137048	0.178927	0.172863	0.185739	0.209869	0.112045	0.187711	0.154261
IGHV13-1	0	0	0	0	0	0	0	0	0
IGHV3-6	0.720864	0.709012	1.12936	0.868432	0.956264	0.908088	0.688429	0.906019	0.843617
IGHV9-4	0.248574	0.257314	0.337653	0.353958	0.409206	0.449335	0.295195	0.360405	0.366371
IGHV3-7	0	0.00279689	0.00577184	0	0	0.0026906	0.0021547	0.0025028	0
IGHV5-21	0.0189389	0.00839067	0.0202014	0.0356702	0.0290217	0.0349782	0.0409395	0.0375422	0.0409757
IGHV3-8	0.40482	0.402752	0.665685	0.55426	0.651053	0.665931	0.517489	0.648229	0.55277
IGHV8-1	0	0	0	0	0	0	0	0	0
IGHV1-1	0	0	0	0	0	0	0	0	0
IGHV13-2	0.568168	0.637691	0.87732	0.971327	0.96352	1.13007	0.803706	1.11876	1.01234
IGHV12-3	0.918539	0.797114	1.05336	1.16065	1.29146	1.48254	1.23034	1.36654	1.22445
IGHV6-3	0.300656	0.246126	0.409801	0.510358	0.539803	0.559651	0.450334	0.503066	0.479657
IGHV6-4	0.0165716	0.0139845	0.0173155	0.0356702	0.0377282	0.0349782	0.0409395	0.0450507	0.0482067
IGHV6-5	0.0946947	0.0895005	0.115437	0.130333	0.169777	0.110316	0.0991166	0.120135	0.106055
IGHV6-6	0.312493	0.248923	0.476177	0.423926	0.462896	0.487004	0.40293	0.485546	0.424219
IGHV6-7	0.0118368	0.0111876	0.0404029	0.0219509	0.0232173	0.0134532	0.0172377	0.0050056	0.0265137
IGHV8-2	0.591842	0.531409	0.753225	0.51859	0.484662	0.575795	0.495583	0.560631	0.392885
IGHV1-2	0	0	0	0	0	0	0	0	0
IGHV10-1	0.635244	0.612519	0.819601	0.811725	0.846949	0.948447	0.867988	0.96275	0.909098
IGHV1-3	0	0	0	0	0	0	0	0	0
IGHV1-4	0.165716	0.161753	0.18037	0.136736	0.184288	0.144397	0.108813	0.144329	0.15868
IGHV10-2	0	0	0	0	0	0	0	0	0
IGHV1-5	0.26988	0.276892	0.453089	0.364934	0.354065	0.373998	0.299504	0.347891	0.262727
IGHV10-3	0.402453	0.394361	0.588728	0.624228	0.686363	0.718399	0.564534	0.624452	0.690561
IGHV1-6	0	0	0	0	0	0	0	0	0
IGHV1-7	0.250941	0.254517	0.372284	0.224997	0.380184	0.279826	0.193924	0.292829	0.245854
IGHV10-4	0	0	0	0	0	0	0	0	0
IGHV1-8	0	0	0.0144296	0	0.0058043	0.0026906	0	0.0025028	0
IGHV15-2	0.497147	0.425127	0.655104	0.285361	0.356967	0.309423	0.226244	0.227756	0.154261
IGHV1-9	0.44033	0.405549	0.571412	0.506242	0.400499	0.441263	0.314587	0.377925	0.424219
IGHV1-10	0	0	0	0	0	0	0	0	0
IGHV1-11	0.928008	0.822286	1.20631	1.00151	0.951911	1.07087	1.03641	0.986109	1.03644
IGHV1-12	0.188206	0.185993	0.241455	0.361732	0.284413	0.448887	0.275803	0.42673	0.351507
IGHV1-13	0.0544495	0.0559378	0.0634902	0.0521334	0.0290217	0.0376688	0.0344753	0.0450507	0.028924
IGHV1-14	0.0702319	0.0792452	0.107741	0.127132	0.0754564	0.0914815	0.0495583	0.0976098	0.0915927
IGHV1-15	0.19807	0.244728	0.354487	0.352129	0.336168	0.465479	0.22409	0.362491	0.27518
IGHV1-16	0.00473474	0.00419533	0.00144296	0.0036585	0.0029022	0.0067266	0.015083	0.0087599	0.014462
IGHV1-17	0	0	0	0	0	0	0	0	0
IGHV1-17-1	0	0	0	0	0	0	0	0	0
IGHV1-18	0.852253	0.830676	1.11108	1.01523	0.986737	1.01706	0.745529	0.885997	0.793
IGHV1-19	0.376806	0.366393	0.519466	0.424384	0.470151	0.453371	0.282267	0.43257	0.320173
IGHV1-19-1	0.0071021	0.0139845	0.0202014	0.0109754	0	0.0107625	0.0129282	0.0200225	0.0096413
IGHV1-20	0.0426126	0.0447502	0.0519466	0.0329263	0.0377282	0.0538126	0.0215471	0.027531	0.0313344
IGHV1-21	0.026041	0.0223751	0.0533895	0.019207	0.0261195	0.021525	0.0323206	0.0350394	0.0120517
IGHV1-21-1	0.0236737	0.0335627	0.0606043	0.038414	0.0232173	0.0430501	0.0193924	0.0300338	0.0096413
IGHV1-22	0.281717	0.29647	0.37517	0.238716	0.188641	0.247538	0.14652	0.180203	0.110875
IGHV1-23	0.231213	0.258712	0.334286	0.286276	0.254907	0.357854	0.211161	0.327452	0.231794
IGHV1-24	0.0118368	0.012586	0.0158726	0.0091462	0.0029022	0.0121078	0.015083	0.006257	0.014462
IGHV1-25	0.0536604	0.0582685	0.0577184	0.0567065	0.0517553	0.0677142	0.0610501	0.0625704	0.043386
IGHV1-26	0.905124	0.856314	1.17361	1.07651	1.29533	1.12379	0.709617	0.93939	0.708639
IGHV1-27	0.195308	0.191121	0.249151	0.117986	0.0991574	0.162335	0.04884	0.10345	0.0731135
IGHV1-28	0.0378779	0.0391565	0.034631	0.0329263	0.017413	0.021525	0.0129282	0.0025028	0.0120517
IGHV1-29	0	0	0	0	0	0	0	0	0
IGHV1-30	0	0	0	0	0	0	0	0	0
IGHV1-31	0.0520821	0.050344	0.0865776	0.0850597	0.0512716	0.0618845	0.0222653	0.0417136	0.0353516
IGHV1-32	0.0402453	0.0419534	0.0663761	0.0576211	0.052239	0.0242157	0.0237018	0.0425479	0.0265137
IGHV1-33	0	0	0	0	0	0	0	0	0
IGHV1-34	0.177947	0.198579	0.265024	0.187497	0.21863	0.207179	0.11815	0.156843	0.110474
IGHV1-35	0	0	0	0	0	0	0	0	0
IGHV1-36	0.151906	0.0717868	0.144777	0.0887182	0.0928694	0.0928268	0.03663	0.0350394	0.0337447
IGHV1-37	0.00946947	0.00839067	0.0230874	0.019207	0.0145108	0.0080719	0.0086188	0.0025028	0.0096413
IGHV1-38	0	0	0	0	0	0	0	0	0
IGHV1-39	0.291975	0.235871	0.315046	0.281246	0.211858	0.251126	0.0811607	0.114712	0.069498
IGHV1-40	0	0	0	0	0	0	0	0	0
IGHV1-41	0	0	0	0	0	0	0	0	0
IGHV1-42	0.169267	0.120266	0.150068	0.148169	0.104478	0.150675	0.0430942	0.0425479	0.0337447
IGHV1-43	0.0118368	0.00279689	0.00288592	0.0027439	0.0145108	0	0.0021547	0.0050056	0
IGHV1-44	0	0	0	0	0	0	0	0	0
IGHV1-45	0	0	0	0	0	0	0	0	0
IGHV1-46	0.00236737	0.00279689	0.00288592	0	0	0.0026906	0	0.0050056	0
IGHV1-47	0.423759	0.388768	0.519466	0.208533	0.203152	0.282516	0.168067	0.24027	0.154261
IGHV8-3	0	0	0	0	0	0	0	0	0
IGHV8-4	0.0615516	0.050344	0.0490606	0	0	0	0	0	0
IGHV1-48	0.0071021	0.00279689	0.0144296	0	0	0	0	0	0
IGHV1-49	0.437174	0.335627	0.533895	0	0	0	0	0.0016685	0.0008034
IGHV8-5	0.04498	0.0391565	0.0745529	0	0.0029022	0	0	0.0025028	0.0024103
IGHV1-50	0.297105	0.255915	0.39008	0.0054877	0.0067717	0.0026906	0.0050277	0.0041714	0.0064276
IGHV1-51	0.00236737	0.00559378	0	0	0	0	0	0	0
IGHV1-52	0.297894	0.25172	0.438179	0.0114328	0.0164456	0.0035875	0.0064641	0.0070913	0.01165
IGHV1-53	0.334588	0.271298	0.44828	0	0	0	0	0	0
IGHV8-6	0.0355105	0.0559378	0.0519466	0	0	0	0	0	0
IGHV1-54	0.197675	0.172009	0.246746	0.0054877	0.0058043	0.0040359	0.0010774	0	0.0012052
IGHV1-55	0.507406	0.461487	0.685887	0.0018292	0	0.0008969	0.0007182	0.0008343	0
IGHV1-56	0.0552386	0.059667	0.0986023	0.0269813	0.017413	0.0197313	0.018315	0.0287824	0.0176758
IGHV8-7	0.243839	0.20697	0.378055	0.224997	0.208956	0.182963	0	0	0
IGHV1-57	0	0	0	0	0	0	0	0	0
IGHV8-8	0.439147	0.448901	0.661838	0	0	0	0	0	0
IGHV1-58	0.108899	0.0839067	0.152954	0	0	0	0	0	0
IGHV1-59	0.185049	0.15616	0.209229	0	0	0	0	0	0
IGHV1-60	0	0	0	0	0	0	0	0	0
IGHV1-61	0.149144	0.135183	0.22895	0.0018292	0.0038696	0.0008969	0	0.0008343	0.0032138
IGHV1-62	0	0	0	0	0	0	0	0	0
IGHV1-62-1	0	0	0	0	0	0	0	0	0
IGHV1-62-2	0.240288	0.234939	0.341019	0.0009146	0.0014511	0.0008969	0	0	0.0008034
IGHV1-62-3	0.272642	0.203707	0.289554	0	0	0	0	0	0
IGHV8-9	0.0378779	0.050344	0.0663761	0	0	0	0	0	0
IGHV1-63	0.229635	0.215361	0.328995	0.0013719	0	0	0	0	0
IGHV1-64	0.570141	0.574295	0.775831	0.0521334	0.0730379	0.091033	0.0567406	0.0525591	0.0526257
IGHV8-10	0	0.00279689	0	0	0	0	0	0	0
IGHV1-65	0	0	0	0	0	0	0	0	0
IGHV8-11	0.275798	0.22515	0.295807	0	0	0	0	0	0
IGHV1-66	0.0875926	0.0587347	0.132752	0	0	0	0	0	0
IGHV1-67	0.62025	0.45869	0.822487	0	0	0	0	0	0
IGHV1-68	0	0	0	0	0	0	0	0	0
IGHV1-69	0.361418	0.310455	0.549287	0.0356702	0.0464347	0.0363235	0.0222653	0.0375422	0.040574
IGHV8-12	0.413106	0.374783	0.578146	0	0	0	0	0	0
IGHV1-70	0.331432	0.234939	0.404029	0	0	0	0	0	0
IGHV1-71	0.0722047	0.0699223	0.0909065	0	0.0014511	0	0	0	0
IGHV1-72	0.605257	0.608324	0.76525	0	0	0	0	0	0
IGHV8-13	0.00828579	0.00839067	0.0202014	0	0	0	0	0	0
IGHV1-73	0	0	0	0	0	0	0	0	0
IGHV1-74	0.232002	0.26384	0.32178	0.0082316	0.0058043	0.0107625	0.0053868	0.0150169	0.0048207
IGHV8-14	0	0	0	0	0	0	0	0	0
IGHV1-75	0.326697	0.316049	0.520428	0.0018292	0.0038696	0.0026906	0.0014365	0.0008343	0
IGHV8-15	0	0	0	0	0	0	0	0	0
IGHV1-76	0.26041	0.257314	0.406915	0	0	0	0	0	0
IGHV8-16	0	0	0	0	0	0	0	0	0
IGHV1-77	0.0643135	0.0964927	0.147182	0.0091462	0.0029022	0.0053813	0.0028729	0.0058399	0
IGHV1-78	0.258043	0.256382	0.397295	0.0009146	0	0	0	0	0
IGHV1-79	0.0765449	0.110943	0.123133	0.0018292	0	0.0008969	0.0007182	0	0
IGHV1-80	0.213458	0.198579	0.332843	0.337495	0.294086	0.357405	0.0632048	0.124307	0.050617
IGHV1-81	0.416657	0.42233	0.591614	0.993278	0.946107	1.07087	0.180996	0.232762	0.207289
IGHV1-82	0.398507	0.316049	0.451165	0.724379	0.730379	0.839477	0.0991166	0.165186	0.0711049
IGHV1-83	0.105348	0.075516	0.117842	0.181095	0.121891	0.207179	0.0308841	0.0258624	0.0120517
IGHV1-84	0.0520821	0.0605993	0.070224	0.104267	0.0677173	0.095069	0.0201106	0.0066742	0.0048207
IGHV1-85	0.101797	0.131454	0.129866	0.216765	0.258293	0.266373	0.0560224	0.0600676	0.0626687
IGHV1-86	0	0	0	0	0	0	0	0	0

## Sheet: Figure 3E
VH gene usage (% of VDJH joints)
VH gene	Igh+/+			IghP4V/P4V
n=	1	2	3	1	2	3
IGHV8-7	0.600863	0.551662	0.716669	0.640825	0.618929	0.499963
Multiple t tests:	Igh +/+ vs. IghP4V/P4V									*	<0.05
Statistical significance determined using the Holm-Sidak method, with alpha = 0.05.										**	<0.01
Each row was analyzed individually, without assuming a consistent SD.										***	<0.001
two-tailed										****	<0.0001
unpaired
	Significant?	P value	Mean1	Mean2	Difference	SE of difference	t ratio	df	Adjusted P Value
IGHV8-7	No	0.607826	0.6231	0.5866	0.03649	0.06563	0.556	4	0.607826	ns

## Sheet: Figure 3F
VH gene usage (% of VDJH + DJH joints)
	Igh+/+																				IghD890/D890			IghP4V/P4V			IghP4/P4			IghP4inv/P4inv			IghP4StopG/P4StopG
n=	1	2	3	4	5	6	7	8	9	10	11	12	13	14	15	16	17	18	19	20	1	2	3	1	2	3	1	2	3	1	2	3	1	2	3
6 distal VHs	3.15379	3.02805	2.70133	2.72038	2.63395	3.52884	2.21222	3.32796	3.34299	2.04127	2.32136	5.08432	2.56118	3.20503	2.55319	2.71679	2.88824	2.49392	4.5529	2.15344	1.03881	1.17396	0.787232	5.24414	4.69669	5.76729	2.761	2.67376	2.7677	1.87186	1.63032	2.27079	1.48339	2.10177	2.22479
Ordinary one-way ANOVA							*	<0.05
Multiple comparisons	Tukey						**	<0.01
Number of families	1						***	<0.001
Number of comparisons per family	3						****	<0.0001
Alpha	0.05
Tukey's multiple comparisons test	Mean Diff.	95.00% CI of diff.	Significant?	Summary	Adjusted P Value
Igh+/+ vs. IghΔ890/Δ890	1.961	0.735 to 3.187	Yes	***	0.0005	A-B
Igh+/+ vs. IghP4V/P4V	-2.275	-3.501 to -1.049	Yes	****	<0.0001	A-C
Igh+/+ vs. IghP4/P4	0.2269	-0.9991 to 1.453	No	ns	0.9926	A-D
Igh+/+ vs. IghP4StopG/P4StopG	1.024	-0.2016 to 2.25	No	ns	0.1436	A-E
Igh+/+ vs. IghP4inv/P4inv	1.037	-0.1893 to 2.263	No	ns	0.1353	A-F
IghΔ890/Δ890 vs. IghP4V/P4V	-4.236	-5.853 to -2.619	Yes	****	<0.0001	B-C
IghΔ890/Δ890 vs. IghP4/P4	-1.734	-3.351 to -0.1173	Yes	*	0.03	B-D
IghΔ890/Δ890 vs. IghP4StopG/P4StopG	-0.9367	-2.554 to 0.6802	No	ns	0.502	B-E
IghΔ890/Δ890 vs. IghP4inv/P4inv	-0.9243	-2.541 to 0.6925	No	ns	0.5163	B-F
IghP4V/P4V vs. IghP4/P4	2.502	0.885 to 4.119	Yes	***	0.0007	C-D
IghP4V/P4V vs. IghP4StopG/P4StopG	3.299	1.683 to 4.916	Yes	****	<0.0001	C-E
IghP4V/P4V vs. IghP4inv/P4inv	3.312	1.695 to 4.929	Yes	****	<0.0001	C-F
IghP4/P4 vs. IghP4StopG/P4StopG	0.7975	-0.8194 to 2.414	No	ns	0.6647	D-E
IghP4/P4 vs. IghP4inv/P4inv	0.8098	-0.807 to 2.427	No	ns	0.6505	D-F
IghP4StopG/P4StopG vs. IghP4inv/P4inv	0.01233	-1.605 to 1.629	No	ns	>0.9999	E-F
Test details	Mean 1	Mean 2	Mean Diff.	SE of diff.	n1	n2	q	DF
Igh+/+ vs. IghΔ890/Δ890	2.961	1	1.961	0.4022	20	3	6.896	29
Igh+/+ vs. IghP4V/P4V	2.961	5.236	-2.275	0.4022	20	3	8	29
Igh+/+ vs. IghP4/P4	2.961	2.734	0.2269	0.4022	20	3	0.7979	29
Igh+/+ vs. IghP4StopG/P4StopG	2.961	1.937	1.024	0.4022	20	3	3.602	29
Igh+/+ vs. IghP4inv/P4inv	2.961	1.924	1.037	0.4022	20	3	3.645	29
IghΔ890/Δ890 vs. IghP4V/P4V	1	5.236	-4.236	0.5304	3	3	11.29	29
IghΔ890/Δ890 vs. IghP4/P4	1	2.734	-1.734	0.5304	3	3	4.624	29
IghΔ890/Δ890 vs. IghP4StopG/P4StopG	1	1.937	-0.9367	0.5304	3	3	2.497	29
IghΔ890/Δ890 vs. IghP4inv/P4inv	1	1.924	-0.9243	0.5304	3	3	2.465	29
IghP4V/P4V vs. IghP4/P4	5.236	2.734	2.502	0.5304	3	3	6.671	29
IghP4V/P4V vs. IghP4StopG/P4StopG	5.236	1.937	3.299	0.5304	3	3	8.797	29
IghP4V/P4V vs. IghP4inv/P4inv	5.236	1.924	3.312	0.5304	3	3	8.83	29
IghP4/P4 vs. IghP4StopG/P4StopG	2.734	1.937	0.7975	0.5304	3	3	2.126	29
IghP4/P4 vs. IghP4inv/P4inv	2.734	1.924	0.8098	0.5304	3	3	2.159	29
IghP4StopG/P4StopG vs. IghP4inv/P4inv	1.937	1.924	0.01233	0.5304	3	3	0.03287	29

## Sheet: Figure 3G
VH gene usage (% of VDJH + DJH joints)
VH gene	Igh+/+			IghP4/P4				Igh+/+						IghP4inv/P4inv				Igh+/+						IghP4StopG/P4StopG
n=	1	2	3	1	2	3		1	2	3	4	5	6	1	2	3		1	2	3	4	5	6	1	2	3
IGHV5-1	0.151512	0.17061	0.2049	0.17452	0.210425	0.12247		0.196601	0.202851	0.106604	0.146318	0.133599	0.131483	0.13687	0.116255	0.206542		0.196601	0.202851	0.106604	0.146318	0.133599	0.131483	0.185234	0.107656	0.168039
IGHV2-1	0	0	0	0	0	0		0	0	0	0	0	0	0	0	0		0	0	0	0	0	0	0	0	0
IGHV5-2	3.46109	3.3297	3.88589	3.16199	3.3748	2.98924		2.98523	2.91849	1.58316	2.75511	2.56585	2.68176	2.73	2.60951	2.96481		2.98523	2.91849	1.58316	2.75511	2.56585	2.68176	3.35186	2.70335	2.5878
IGHV2-2	1.70451	1.63571	2.0009	1.75895	1.52181	1.69202		1.62023	1.63138	1.46596	1.50761	1.61455	1.39518	1.71026	1.64002	1.89643		1.62023	1.63138	1.46596	1.50761	1.61455	1.39518	1.58184	1.42943	1.47454
IGHV5-3	0	0	0	0	0	0		0	0	0	0	0	0	0	0	0		0	0	0	0	0	0	0	0	0
IGHV5-4	1.07952	0.973318	1.14331	0.954043	1.03304	1.03133		0.857973	1.0233	1.1449	0.934265	0.871707	0.983686	1.01912	0.925887	1.14787		0.857973	1.0233	1.1449	0.934265	0.871707	0.983686	1.03496	0.777512	0.981628
IGHV6-1	0	0	0	0	0	0		0	0	0	0	0	0	0	0	0		0	0	0	0	0	0	0	0	0
IGHV2-3	0.655761	0.567769	0.709936	0.647311	0.578004	0.602681		0.60015	0.662838	0.598478	0.575516	0.588403	0.600438	0.488292	0.660162	0.732284		0.60015	0.662838	0.598478	0.575516	0.588403	0.600438	0.573344	0.478469	0.546127
IGHV5-5	0	0	0	0	0	0		0	0	0	0	0	0	0	0	0		0	0	0	0	0	0	0	0	0
IGHV5-6	0.496753	0.571498	0.617106	0.498704	0.469684	0.440999		0.499263	0.452368	0.654897	0.504525	0.533921	0.525444	0.493841	0.568127	0.794247		0.499263	0.452368	0.654897	0.504525	0.533921	0.525444	0.425353	0.48445	0.446704
IGHV5-7	0	0	0	0	0	0		0	0	0	0	0	0	0	0	0		0	0	0	0	0	0	0	0	0
IGHV2-4	0.101008	0.0811098	0.148144	0.069808	0.0941143	0.105281		0.124169	0.10333	0.116578	0.0910421	0.108016	0.123691	0.0715175	0.0775033	0.126429		0.124169	0.10333	0.116578	0.0910421	0.108016	0.123691	0.0627248	0.123605	0.0980227
IGHV5-8	0	0	0	0	0	0		0	0	0	0	0	0	0	0	0		0	0	0	0	0	0	0	0	0
IGHV5-9	0.0946947	0.0769145	0.128423	0.0713946	0.0372906	0.0628465		0.150038	0.094283	0.171127	0.108925	0.163445	0.119795	0.0684349	0.0456716	0.103271		0.150038	0.094283	0.171127	0.108925	0.163445	0.119795	0.0588045	0.0478469	0.0840195
IGHV5-10	0	0	0	0	0	0		0	0	0	0	0	0	0	0	0		0	0	0	0	0	0	0	0	0
IGHV2-5	0.25173	0.220488	0.337653	0.236395	0.210425	0.21862		0.274206	0.227613	0.245002	0.229773	0.314099	0.249817	0.267574	0.278873	0.315446		0.274206	0.227613	0.245002	0.229773	0.314099	0.249817	0.195525	0.243222	0.224052
IGHV5-11	0	0	0	0	0	0		0	0	0	0	0	0	0	0	0		0	0	0	0	0	0	0	0	0
IGHV5-12	0.46282	0.432119	0.613258	0.453752	0.390219	0.393193		0.543239	0.529985	0.724719	0.556007	0.677942	0.616508	0.482743	0.500311	0.683465		0.543239	0.529985	0.724719	0.556007	0.677942	0.616508	0.408691	0.394737	0.739371
IGHV2-6	0.379568	0.343085	0.455494	0.269184	0.305872	0.270723		0.518233	0.351419	0.274302	0.422696	0.43917	0.433406	0.304566	0.271954	0.304806		0.518233	0.351419	0.274302	0.422696	0.43917	0.433406	0.25923	0.249203	0.305271
IGHV5-9-1	0.131389	0.149634	0.184699	0.161828	0.107876	0.109578		0.161678	0.211423	0.330098	0.175581	0.208926	0.261505	0.212703	0.147395	0.223441		0.161678	0.211423	0.330098	0.175581	0.208926	0.261505	0.157302	0.203349	0.121828
IGHV5-12-4	0.0071021	0.00279689	0.00577184	0.0031731	0.0026636	0.0032229		0.00776056	0.00857118	0.00374049	0.00650301	0.00852757	0.00292184	0.0036992	0	0		0.00776056	0.00857118	0.00374049	0.00650301	0.00852757	0.00292184	0	0.0119617	0.0084019
IGHV2-9	0.437963	0.309522	0.533414	0.40404	0.451038	0.35237		0.618689	0.472367	0.429844	0.557633	0.547186	0.467008	0.364986	0.3889	0.561418		0.618689	0.472367	0.429844	0.557633	0.547186	0.467008	0.271971	0.442584	0.537725
IGHV2-9-1	0.288819	0.316049	0.347753	0.188799	0.198439	0.178871		0.356986	0.372846	0.674222	0.330028	0.433485	0.42805	0.277439	0.325929	0.360509		0.356986	0.372846	0.674222	0.330028	0.433485	0.42805	0.194055	0.203349	0.247858
IGHV5-13	0	0	0	0	0	0		0	0	0	0	0	0	0	0	0		0	0	0	0	0	0	0	0	0
IGHV2-6-8	0	0	0	0	0	0		0	0	0	0	0	0	0	0	0		0	0	0	0	0	0	0	0	0
IGHV2-7	0.00946947	0.00839067	0.0115437	0.0031731	0.0186453	0.0032229		0.0155211	0.0142853	0.0149619	0.013006	0	0.00292184	0.0147967	0	0.0075106		0.0155211	0.0142853	0.0149619	0.013006	0	0.00292184	0.0058805	0.0119617	0.0504117
IGHV5-15	0.183471	0.177603	0.223659	0.155481	0.219748	0.227214		0.276793	0.215708	0.330098	0.175581	0.250142	0.208912	0.218252	0.24289	0.300424		0.276793	0.215708	0.330098	0.175581	0.250142	0.208912	0.149951	0.179426	0.142833
IGHV5-16	0.304601	0.275027	0.452127	0.241155	0.278791	0.212711		0.432005	0.33999	0.633389	0.536498	0.579875	0.492817	0.338475	0.343229	0.481931		0.432005	0.33999	0.633389	0.536498	0.579875	0.492817	0.219537	0.466507	0.26046
IGHV5-17	0.36418	0.264306	0.387194	0.416204	0.407533	0.349147		0.437178	0.526175	0.830076	0.484474	0.572769	0.579985	0.515419	0.559823	0.671574		0.437178	0.526175	0.830076	0.484474	0.572769	0.579985	0.296473	0.406699	0.350081
IGHV5-18	0	0	0	0	0	0		0	0	0	0	0	0	0	0	0		0	0	0	0	0	0	0	0	0
IGHV2-8	0	0	0	0	0	0		0	0	0	0	0	0	0	0	0		0	0	0	0	0	0	0	0	0
IGHV5-19	0	0	0	0	0	0		0	0	0	0	0	0	0	0	0		0	0	0	0	0	0	0	0	0
IGHV7-1	0.518454	0.523018	0.663762	0.514041	0.500759	0.464097		0.750188	0.662838	0.761189	0.624289	0.804434	0.707085	0.488292	0.452564	0.61587		0.750188	0.662838	0.761189	0.624289	0.804434	0.707085	0.443974	0.562201	0.462107
IGHV7-2	0	0	0	0	0	0		0	0	0	0	0	0	0	0	0		0	0	0	0	0	0	0	0	0
IGHV14-1	0.0686537	0.0699223	0.15584	0.0618753	0.0665903	0.075738		0.106061	0.108568	0.294563	0.146318	0.183343	0.140248	0.109126	0.112103	0.133313		0.106061	0.108568	0.294563	0.146318	0.183343	0.140248	0.0543942	0.0897129	0.100823
IGHV4-1	0.498331	0.383174	0.610372	0.601301	0.570013	0.518886		0.628605	0.559984	0.940732	0.580393	0.773167	0.695398	0.684349	0.674694	0.828045		0.628605	0.559984	0.940732	0.580393	0.773167	0.695398	0.493958	0.735646	0.638548
IGHV3-1	0.376412	0.297869	0.488201	0.369665	0.359588	0.339478		0.61136	0.432845	0.521174	0.46063	0.577506	0.523983	0.423556	0.399972	0.470665		0.61136	0.432845	0.521174	0.46063	0.577506	0.523983	0.323425	0.502392	0.338879
IGHV11-1	0.196492	0.159423	0.264062	0.298271	0.355592	0.288449		0.222469	0.221422	0.156165	0.190213	0.244457	0.230825	0.284837	0.25327	0.262871		0.222469	0.221422	0.156165	0.190213	0.244457	0.230825	0.246979	0.191388	0.348681
IGHV14-2	0.221349	0.192985	0.251075	0.184039	0.153158	0.196059		0.318183	0.266659	0.50216	0.250366	0.314099	0.299489	0.297784	0.309321	0.334222		0.318183	0.266659	0.50216	0.250366	0.314099	0.299489	0.138191	0.269139	0.201647
IGHV4-2	0.479392	0.436315	0.676748	0.633032	0.724503	0.596236		0.64154	0.545699	0.529279	0.570639	0.656623	0.540541	0.599268	0.599958	0.745428		0.64154	0.545699	0.529279	0.570639	0.656623	0.540541	0.464556	0.592105	0.562931
IGHV3-2	0.413106	0.346814	0.533414	0.366492	0.414192	0.428108		0.536341	0.40856	0.248119	0.426489	0.456699	0.402727	0.351422	0.368833	0.429356		0.536341	0.40856	0.248119	0.426489	0.456699	0.402727	0.304313	0.340909	0.289867
IGHV11-2	0.397718	0.366393	0.483392	0.536253	0.637935	0.491492		0.416483	0.501414	0.230975	0.35604	0.463331	0.473338	0.625162	0.46502	0.67971		0.416483	0.501414	0.230975	0.35604	0.463331	0.473338	0.443974	0.502392	0.592337
IGHV14-3	0.230818	0.20697	0.353525	0.182453	0.22108	0.210563		0.263859	0.345228	0.763059	0.318647	0.433485	0.371074	0.214553	0.321777	0.40745		0.263859	0.345228	0.763059	0.318647	0.433485	0.371074	0.239628	0.239234	0.247858
IGHV16-1	0.0071021	0	0.00577184	0.0031731	0	0		0.00517371	0.00571412	0.00187024	0	0.00852757	0.0116874	0	0.004152	0		0.00517371	0.00571412	0.00187024	0	0.00852757	0.0116874	0	0	0
IGHV6-2	0	0	0	0	0	0		0	0	0	0	0	0	0	0	0		0	0	0	0	0	0	0	0	0
IGHV9-1	0.100219	0.111876	0.205862	0.193559	0.145611	0.128916		0.172026	0.143805	0.402726	0.141982	0.229297	0.197711	0.150433	0.17023	0.210297		0.172026	0.143805	0.402726	0.141982	0.229297	0.197711	0.13574	0.223285	0.176441
IGHV12-1	0.125471	0.0699223	0.213558	0.0951928	0.0905628	0.106356		0.147451	0.11714	0.0748097	0.126809	0.119386	0.122717	0.114675	0.0830392	0.0826167		0.147451	0.11714	0.0748097	0.126809	0.119386	0.122717	0.0940872	0.155502	0.142833
IGHV9-2	0.205566	0.220488	0.283301	0.24327	0.196663	0.242791		0.2492	0.266659	0.48751	0.311061	0.419272	0.337473	0.284837	0.27057	0.353625		0.2492	0.266659	0.48751	0.311061	0.419272	0.337473	0.186704	0.211324	0.277264
IGHV12-2	0.00473474	0.00279689	0.0173155	0	0.0053272	0.0096687		0.0103474	0.00285706	0.00187024	0	0.00852757	0.00584368	0.0036992	0.004152	0.0150212		0.0103474	0.00285706	0.00187024	0	0.00852757	0.00584368	0.0088207	0	0.0168039
IGHV9-3	0.551597	0.516958	0.663281	0.51457	0.427066	0.423274		0.688534	0.650458	1.70161	0.609657	0.867917	0.758218	0.637492	0.740433	0.963236		0.688534	0.650458	1.70161	0.609657	0.867917	0.758218	0.467986	0.653907	0.663754
IGHV7-3	0.272247	0.260111	0.357854	0.333175	0.298325	0.277169		0.32853	0.319991	0.705081	0.341408	0.437749	0.400292	0.355121	0.386132	0.503211		0.32853	0.319991	0.705081	0.341408	0.437749	0.400292	0.217577	0.382775	0.411695
IGHV15-1	0	0	0	0	0	0		0	0	0	0	0	0	0	0	0		0	0	0	0	0	0	0	0	0
IGHV14-4	0.258043	0.232142	0.356411	0.196732	0.174467	0.200894		0.289728	0.313801	0.916419	0.351162	0.4278	0.398831	0.221951	0.278181	0.330467		0.289728	0.313801	0.916419	0.351162	0.4278	0.398831	0.164653	0.287081	0.197446
IGHV3-3	0.490045	0.391565	0.620473	0.631445	0.615294	0.564007		0.483742	0.448559	0.321682	0.438953	0.491757	0.376917	0.577072	0.602035	0.574562		0.483742	0.448559	0.321682	0.438953	0.491757	0.376917	0.402811	0.538277	0.638548
IGHV7-4	0.026041	0.0391565	0.0519466	0.0793273	0.0878992	0.0709037		0.0388028	0.0342847	0.0504966	0.0422696	0.0625355	0.0467494	0.0887804	0.0788873	0.105149		0.0388028	0.0342847	0.0504966	0.0422696	0.0625355	0.0467494	0.064685	0.0598086	0.0840195
IGHV3-4	0.130205	0.100688	0.150068	0.114231	0.109208	0.112801		0.126756	0.162852	0.164581	0.126809	0.173394	0.128561	0.0961787	0.0996471	0.123925		0.126756	0.162852	0.164581	0.126809	0.173394	0.128561	0.0999677	0.167464	0.142833
IGHV3-5	0.149144	0.137048	0.178927	0.136443	0.226407	0.186928		0.206948	0.142853	0.162711	0.143066	0.184764	0.160701	0.177561	0.220054	0.236584		0.206948	0.142853	0.162711	0.143066	0.184764	0.160701	0.114669	0.299043	0.168039
IGHV13-1	0	0	0	0	0	0		0	0	0	0	0	0	0	0	0		0	0	0	0	0	0	0	0	0
IGHV3-6	0.720864	0.709012	1.12936	0.859908	1.00285	0.933028		1.05802	0.955687	2.39391	1.08438	1.32888	1.19065	1.28177	1.46772	1.64482		1.05802	0.955687	2.39391	1.08438	1.32888	1.19065	0.660081	1.45335	1.22528
IGHV9-4	0.248574	0.257314	0.337653	0.345867	0.367578	0.380302		0.338878	0.317134	0.482523	0.321899	0.426379	0.373996	0.40691	0.485779	0.510721		0.338878	0.317134	0.482523	0.321899	0.426379	0.373996	0.26756	0.370813	0.378088
IGHV3-7	0	0.00279689	0.00577184	0	0.0026636	0.0032229		0	0.00285706	0.00187024	0	0	0	0	0	0		0	0.00285706	0.00187024	0	0	0	0	0	0
IGHV5-21	0.0189389	0.00839067	0.0202014	0.0285578	0.0372906	0.0418976		0.0284554	0.0199994	0.0130917	0.032515	0.0341103	0.0409058	0.0295935	0.0332157	0.048819		0.0284554	0.0199994	0.0130917	0.032515	0.0341103	0.0409058	0.0205816	0.0239234	0.0168039
IGHV3-8	0.40482	0.402752	0.665685	0.548945	0.672562	0.616647		0.61912	0.58284	0.825089	0.538666	0.733845	0.727051	0.758332	0.8816	0.823663		0.61912	0.58284	0.825089	0.538666	0.733845	0.727051	0.470436	0.741627	0.768778
IGHV8-1	0	0	0	0	0	0		0	0	0	0	0	0	0	0	0		0	0	0	0	0	0	0	0	0
IGHV1-1	0	0	0	0	0	0		0	0	0	0	0	0	0	0	0		0	0	0	0	0	0	0	0	0
IGHV13-2	0.568168	0.637691	0.87732	0.970966	1.08675	0.947531		0.737253	0.757121	0.991229	0.780361	1.02615	0.894083	1.28362	1.35354	1.3782		0.737253	0.757121	0.991229	0.780361	1.02615	0.894083	0.770339	1.00478	1.10066
IGHV12-3	0.918539	0.797114	1.05336	1.18356	1.61948	1.19247		0.944202	0.905688	0.645234	0.851894	0.952246	0.788897	1.23923	1.2788	1.41951		0.944202	0.905688	0.645234	0.851894	0.952246	0.788897	1.05554	1.10048	1.34431
IGHV6-3	0.300656	0.246126	0.409801	0.61558	0.665903	0.570453		0.323357	0.417131	1.46066	0.451959	0.676521	0.598977	0.898901	0.971559	1.30685		0.323357	0.417131	1.46066	0.451959	0.676521	0.598977	0.476316	0.873206	0.68896
IGHV6-4	0.0165716	0.0139845	0.0173155	0.0475964	0.0585995	0.0451205		0.0258685	0.0371418	0.0187024	0.026012	0.0170551	0.0350621	0.0221951	0.0498235	0.0713508		0.0258685	0.0371418	0.0187024	0.026012	0.0170551	0.0350621	0.026462	0.0239234	0.0672156
IGHV6-5	0.0946947	0.0895005	0.115437	0.123751	0.157153	0.12247		0.0776056	0.131425	0.0897716	0.102422	0.0824332	0.121256	0.120223	0.161927	0.142702		0.0776056	0.131425	0.0897716	0.102422	0.0824332	0.121256	0.12496	0.143541	0.117627
IGHV6-6	0.312493	0.248923	0.476177	0.510868	0.519404	0.473766		0.36216	0.362847	0.948213	0.456836	0.56282	0.591673	0.645507	0.871912	0.905028		0.36216	0.362847	0.948213	0.456836	0.56282	0.591673	0.39546	0.741627	0.73097
IGHV6-7	0.0118368	0.0111876	0.0404029	0.0158655	0.0159817	0.032229		0.0284554	0.0199994	0.0261834	0.0292635	0.0426379	0.0262966	0.0184959	0.0083039	0.0112659		0.0284554	0.0199994	0.0261834	0.0292635	0.0426379	0.0262966	0.0058805	0.0239234	0.0252058
IGHV8-2	0.591842	0.531409	0.753225	0.498175	0.530059	0.470543		0.812272	0.665695	0.433896	0.705576	0.770324	0.639883	0.469796	0.494084	0.55203		0.812272	0.665695	0.433896	0.705576	0.770324	0.639883	0.320485	0.490431	0.428499
IGHV1-2	0	0	0	0	0	0		0	0	0	0	0	0	0	0	0		0	0	0	0	0	0	0	0	0
IGHV10-1	0.635244	0.612519	0.819601	0.970437	1.04636	0.917451		0.68681	0.775692	1.47313	0.703951	0.912924	0.942294	1.30828	1.30302	1.57785		0.68681	0.775692	1.47313	0.703951	0.912924	0.942294	0.692913	1.32775	1.34851
IGHV1-3	0	0	0	0	0	0		0	0	0	0	0	0	0	0	0		0	0	0	0	0	0	0	0	0
IGHV1-4	0.165716	0.161753	0.18037	0.144904	0.171359	0.103133		0.212984	0.241422	0.402414	0.214057	0.303203	0.234234	0.200989	0.20483	0.250354		0.212984	0.241422	0.402414	0.214057	0.303203	0.234234	0.0926171	0.215311	0.231054
IGHV10-2	0	0	0	0	0	0		0	0	0	0	0	0	0	0	0		0	0	0	0	0	0	0	0	0
IGHV1-5	0.26988	0.276892	0.453089	0.368079	0.431505	0.319067		0.297488	0.348561	0.966915	0.373923	0.528709	0.438276	0.551178	0.498235	0.728529		0.297488	0.348561	0.966915	0.373923	0.528709	0.438276	0.335186	0.502392	0.462107
IGHV10-3	0.402453	0.394361	0.588728	0.758369	0.612631	0.58979		0.492796	0.569984	1.25119	0.546253	0.672257	0.733382	0.878556	0.971559	1.10218		0.492796	0.569984	1.25119	0.546253	0.672257	0.733382	0.602746	0.849282	0.915813
IGHV1-6	0	0	0	0	0	0		0	0	0	0	0	0	0	0	0		0	0	0	0	0	0	0	0	0
IGHV1-7	0.250941	0.254517	0.372284	0.218943	0.194444	0.228826		0.364746	0.348561	0.856571	0.334905	0.488914	0.39737	0.36252	0.4235	0.503211		0.364746	0.348561	0.856571	0.334905	0.488914	0.39737	0.238158	0.34689	0.369686
IGHV10-4	0	0	0	0	0	0		0	0	0	0	0	0	0	0	0		0	0	0	0	0	0	0	0	0
IGHV1-8	0	0	0.0144296	0.0063462	0.0026636	0.0032229		0	0.00285706	0.00561073	0	0.00284252	0.00292184	0.0073984	0	0.0037553		0	0.00285706	0.00561073	0	0.00284252	0.00292184	0	0	0.0168039
IGHV15-2	0.497147	0.425127	0.655104	0.330002	0.245052	0.2675		0.452699	0.514271	0.718173	0.464965	0.545765	0.584368	0.281138	0.323853	0.330467		0.452699	0.514271	0.718173	0.464965	0.545765	0.584368	0.26168	0.263158	0.327676
IGHV1-9	0.44033	0.405549	0.571412	0.463272	0.514077	0.373856		0.488915	0.611411	1.49993	0.536498	0.746163	0.712929	0.750934	0.714137	0.713508		0.488915	0.611411	1.49993	0.536498	0.746163	0.712929	0.441034	0.753588	0.68896
IGHV1-10	0	0	0	0	0	0		0	0	0	0	0	0	0	0	0		0	0	0	0	0	0	0	0	0
IGHV1-11	0.928008	0.822286	1.20631	0.96462	1.0468	0.831507		1.06578	0.928545	0.641493	0.991709	1.17681	0.949598	0.932194	1.08366	0.998911		1.06578	0.928545	0.641493	0.991709	1.17681	0.949598	0.861486	1.01675	0.974626
IGHV1-12	0.188206	0.185993	0.241455	0.464858	0.436832	0.377079		0.178493	0.211423	0.528967	0.191839	0.262933	0.236669	0.54193	0.610338	0.719141		0.178493	0.211423	0.528967	0.191839	0.262933	0.236669	0.307744	0.370813	0.428499
IGHV1-13	0.0544495	0.0559378	0.0634902	0.0285578	0.0426178	0.0386747		0.0698451	0.04857	0.0336644	0.0357665	0.0710631	0.055515	0.040691	0.0249118	0.0187765		0.0698451	0.04857	0.0336644	0.0357665	0.0710631	0.055515	0.0382229	0.0358852	0.0084019
IGHV1-14	0.0702319	0.0792452	0.107741	0.0729811	0.115423	0.0902411		0.0974382	0.0523795	0.0317941	0.0671978	0.0341103	0.0603847	0.0961787	0.0747353	0.0638402		0.0974382	0.0523795	0.0317941	0.0671978	0.0341103	0.0603847	0.102908	0.0837321	0.0672156
IGHV1-15	0.19807	0.244728	0.354487	0.391877	0.38578	0.360427		0.264721	0.258564	0.627466	0.236276	0.339682	0.31702	0.486442	0.492007	0.623381		0.264721	0.258564	0.627466	0.236276	0.339682	0.31702	0.282262	0.412679	0.642749
IGHV1-16	0.00473474	0.00419533	0.00144296	0.0095193	0.0053272	0.0096687		0.00258685	0	0.00187024	0	0	0.00584368	0.0166463	0.0062279	0.0037553		0.00258685	0	0.00187024	0	0	0.00584368	0.0044103	0	0
IGHV1-17	0	0	0	0	0	0		0	0	0	0	0	0	0	0	0		0	0	0	0	0	0	0	0	0
IGHV1-17-1	0	0	0	0	0	0		0	0	0	0	0.00284252	0	0	0	0		0	0	0	0	0.00284252	0	0	0	0
IGHV1-18	0.852253	0.830676	1.11108	0.834523	0.853688	0.844399		1.03215	0.954258	1.81601	0.949439	1.31893	1.1103	1.25772	1.12518	1.58098		1.03215	0.954258	1.81601	0.949439	1.31893	1.1103	0.776219	1.14833	1.03344
IGHV1-19	0.376806	0.366393	0.519466	0.39029	0.368022	0.398028		0.412172	0.529985	1.54389	0.547336	0.774588	0.643292	0.69483	0.595114	0.689724		0.412172	0.529985	1.54389	0.547336	0.774588	0.643292	0.451815	0.62201	0.627346
IGHV1-19-1	0.0071021	0.0139845	0.0202014	0.0158655	0.0053272	0.0032229		0.00776056	0.0114282	0.00748097	0.00975451	0.00568505	0	0	0.004152	0.0112659		0.00776056	0.0114282	0.00748097	0.00975451	0.00568505	0	0.0029402	0.0358852	0
IGHV1-20	0.0426126	0.0447502	0.0519466	0.034904	0.047945	0.0418976		0.0517371	0.0657124	0.172062	0.0520241	0.0994884	0.113952	0.0443902	0.0373677	0.0413083		0.0517371	0.0657124	0.172062	0.0520241	0.0994884	0.113952	0.0176414	0.0717703	0.0336078
IGHV1-21	0.026041	0.0223751	0.0533895	0.0285578	0.0106544	0.032229		0.0362159	0.0357133	0.0243131	0.0520241	0.0454804	0.0379839	0.0184959	0.0124559	0.0225318		0.0362159	0.0357133	0.0243131	0.0520241	0.0454804	0.0379839	0.0117609	0.0119617	0.0336078
IGHV1-21-1	0.0236737	0.0335627	0.0606043	0.0126924	0.0213089	0.0333033		0.0388028	0.0342847	0.0392751	0.0368504	0.0511654	0.0233747	0.0332926	0.0166078	0.0225318		0.0388028	0.0342847	0.0392751	0.0368504	0.0511654	0.0233747	0.0058805	0.0239234	0.0168039
IGHV1-22	0.281717	0.29647	0.37517	0.199905	0.189116	0.196597		0.297488	0.422845	0.873403	0.377174	0.57419	0.467495	0.314431	0.315549	0.420594		0.297488	0.422845	0.873403	0.377174	0.57419	0.467495	0.176414	0.27512	0.319274
IGHV1-23	0.231213	0.258712	0.334286	0.347454	0.32718	0.302415		0.261272	0.266183	0.169257	0.184252	0.223138	0.261505	0.379166	0.247042	0.281648		0.261272	0.266183	0.169257	0.184252	0.223138	0.261505	0.226397	0.364833	0.331877
IGHV1-24	0.0118368	0.012586	0.0158726	0.0095193	0.0186453	0.0257832		0.0155211	0.0114282	0.0112215	0.026012	0.0255827	0.017531	0.0055488	0.0269878	0.0112659		0.0155211	0.0114282	0.0112215	0.026012	0.0255827	0.017531	0.0044103	0.0239234	0.0084019
IGHV1-25	0.0536604	0.0582685	0.0577184	0.0528849	0.0563798	0.0343776		0.0651025	0.0842833	0.0629648	0.0661139	0.0805382	0.0886292	0.0480894	0.0608954	0.0363013		0.0651025	0.0842833	0.0629648	0.0661139	0.0805382	0.0886292	0.0426333	0.0717703	0.0784182
IGHV1-26	0.905124	0.856314	1.17361	0.921783	1.02949	1.03616		1.12183	1.12949	2.95779	1.22311	1.6174	1.5291	1.45563	1.39368	1.72494		1.12183	1.12949	2.95779	1.22311	1.6174	1.5291	0.845315	1.54705	1.54036
IGHV1-27	0.195308	0.191121	0.249151	0.080385	0.0781326	0.105281		0.261272	0.135234	0.118137	0.190213	0.159655	0.154858	0.0850812	0.0664314	0.0638402		0.261272	0.135234	0.118137	0.190213	0.159655	0.154858	0.0597846	0.133573	0.107825
IGHV1-28	0.0378779	0.0391565	0.034631	0.0285578	0.0106544	0.0161145		0.0206948	0.0257136	0.0187024	0.0227605	0.0284252	0.0233747	0.0110975	0.0083039	0.0225318		0.0206948	0.0257136	0.0187024	0.0227605	0.0284252	0.0233747	0.0117609	0.0119617	0.0084019
IGHV1-29	0	0	0	0	0	0		0	0	0	0	0	0	0	0	0		0	0	0	0	0	0	0	0	0
IGHV1-30	0	0	0	0	0	0		0	0	0	0	0	0	0	0	0		0	0	0	0	0	0	0	0	0
IGHV1-31	0.0520821	0.050344	0.0865776	0.0497118	0.0470572	0.0655322		0.0793302	0.105711	0.18266	0.102964	0.126966	0.0827855	0.0900134	0.0899592	0.122673		0.0793302	0.105711	0.18266	0.102964	0.126966	0.0827855	0.0744857	0.0318979	0.0784182
IGHV1-32	0.0402453	0.0419534	0.0663761	0.0475964	0.0266361	0.0193374		0.0491502	0.0399989	0.0299239	0.0487726	0.0852757	0.0496713	0.0332926	0.0207598	0.0300424		0.0491502	0.0399989	0.0299239	0.0487726	0.0852757	0.0496713	0.026462	0.0239234	0.0168039
IGHV1-33	0	0	0	0	0	0		0	0	0	0	0	0	0	0	0		0	0	0	0	0	0	0	0	0
IGHV1-34	0.177947	0.198579	0.265024	0.184568	0.182013	0.154699		0.29447	0.255231	0.713498	0.26012	0.39369	0.320429	0.308265	0.256038	0.296669		0.29447	0.255231	0.713498	0.26012	0.39369	0.320429	0.139661	0.213317	0.231054
IGHV1-35	0	0	0	0	0	0		0	0	0	0	0	0	0	0	0		0	0	0	0	0	0	0	0.0059809	0
IGHV1-36	0.151906	0.0717868	0.144777	0.0571157	0.0941143	0.0515663		0.164696	0.193804	0.370308	0.214599	0.28141	0.18018	0.0992614	0.0664314	0.0713508		0.164696	0.193804	0.370308	0.214599	0.28141	0.18018	0.0499838	0.0598086	0.109225
IGHV1-37	0.00946947	0.00839067	0.0230874	0.0063462	0.0053272	0.0064458		0.0310422	0.045713	0.0411453	0.0292635	0.0142126	0.0262966	0.0110975	0.0124559	0.0225318		0.0310422	0.045713	0.0411453	0.0292635	0.0142126	0.0262966	0.0147011	0	0.0168039
IGHV1-38	0	0	0	0	0	0		0	0	0	0	0	0	0	0	0		0	0	0	0	0	0	0	0	0
IGHV1-39	0.291975	0.235871	0.315046	0.181395	0.140284	0.134825		0.392771	0.356656	0.99871	0.401019	0.413587	0.419771	0.229966	0.169538	0.224067		0.392771	0.356656	0.99871	0.401019	0.413587	0.419771	0.110258	0.251196	0.249258
IGHV1-40	0	0	0	0	0	0		0	0	0	0	0	0	0	0	0		0	0	0	0	0	0	0	0	0
IGHV1-41	0	0	0	0	0	0		0	0	0	0	0	0	0	0	0		0	0	0	0	0	0	0	0	0
IGHV1-42	0.169267	0.120266	0.150068	0.0856735	0.0692539	0.0902411		0.227643	0.197137	0.411453	0.190213	0.223138	0.184076	0.133171	0.103799	0.12768		0.227643	0.197137	0.411453	0.190213	0.223138	0.184076	0.077916	0.179426	0.126029
IGHV1-43	0.0118368	0.00279689	0.00288592	0	0	0		0.0155211	0.00857118	0.0261834	0.019509	0.0198977	0.00584368	0.0073984	0	0.0075106		0.0155211	0.00857118	0.0261834	0.019509	0.0198977	0.00584368	0.0088207	0	0.0168039
IGHV1-44	0	0	0	0	0	0		0	0	0	0	0	0	0	0	0		0	0	0	0	0	0	0	0	0
IGHV1-45	0	0	0	0	0	0		0	0	0	0	0	0	0	0	0		0	0	0	0	0	0	0	0	0
IGHV1-46	0.00236737	0.00279689	0.00288592	0	0.0026636	0.0064458		0	0.00285706	0.00374049	0	0	0	0	0	0		0	0.00285706	0.00374049	0	0	0	0	0	0
IGHV1-47	0.423759	0.388768	0.519466	0.247501	0.189116	0.209488		0.475981	0.474272	0.512446	0.529995	0.500284	0.473338	0.314431	0.23251	0.236584		0.475981	0.474272	0.512446	0.529995	0.500284	0.473338	0.173473	0.370813	0.378088
IGHV8-3	0	0	0	0	0	0		0	0	0	0	0	0	0	0	0		0	0	0	0	0	0	0	0	0
IGHV8-4	0.0615516	0.050344	0.0490606	0	0	0		0.0388028	0.0685695	0.0374049	0.039018	0.0625355	0.0379839	0	0	0		0.0388028	0.0685695	0.0374049	0.039018	0.0625355	0.0379839	0	0	0
IGHV1-48	0.0071021	0.00279689	0.0144296	0	0	0		0	0.00857118	0.00748097	0.00975451	0	0	0	0	0		0	0.00857118	0.00748097	0.00975451	0	0	0	0	0
IGHV1-49	0.437174	0.335627	0.533895	0.0010577	0	0		0.483742	0.435226	0.350982	0.496396	0.568505	0.440224	0	0	0		0.483742	0.435226	0.350982	0.496396	0.568505	0.440224	0.0009801	0	0
IGHV8-5	0.04498	0.0391565	0.0745529	0	0.0053272	0.0032229		0.0400962	0.0542842	0.158971	0.0503983	0.0810119	0.0745069	0.0073984	0	0		0.0400962	0.0542842	0.158971	0.0503983	0.0810119	0.0745069	0.0029402	0	0.0084019
IGHV1-50	0.297105	0.255915	0.39008	0.0063462	0.007103	0.0064458		0.345345	0.393322	0.935433	0.384219	0.513549	0.462625	0.0024661	0	0.0050071		0.345345	0.393322	0.935433	0.384219	0.513549	0.462625	0.0039203	0	0.0028006
IGHV1-51	0.00236737	0.00559378	0	0	0	0		0.0103474	0.00571412	0.00187024	0.0032515	0.00568505	0.00584368	0	0	0		0.0103474	0.00571412	0.00187024	0.0032515	0.00568505	0.00584368	0	0	0
IGHV1-52	0.297894	0.25172	0.438179	0.0126924	0.0146499	0.0171888		0.319476	0.460939	0.835063	0.413483	0.424957	0.461164	0.0061653	0.0096879	0.01064		0.319476	0.460939	0.835063	0.413483	0.424957	0.461164	0.0058805	0.0079745	0.0154036
IGHV1-53	0.334588	0.271298	0.44828	0	0	0		0.38889	0.413322	1.18605	0.435702	0.703998	0.585342	0	0.004152	0		0.38889	0.413322	1.18605	0.435702	0.703998	0.585342	0	0	0
IGHV8-6	0.0355105	0.0559378	0.0519466	0	0	0		0.0310422	0.0571412	0.0411453	0.0227605	0.0170551	0.0496713	0	0	0		0.0310422	0.0571412	0.0411453	0.0227605	0.0170551	0.0496713	0	0	0
IGHV1-54	0.197675	0.172009	0.246746	0.0095193	0.0039954	0.0048343		0.208242	0.237136	0.548916	0.238986	0.261512	0.307767	0.0110975	0.004152	0.0037553		0.208242	0.237136	0.548916	0.238986	0.261512	0.307767	0.0058805	0	0
IGHV1-55	0.507406	0.461487	0.685887	0	0.0017757	0.0010743		0.599288	0.71617	2.0183	0.679564	0.916714	0.864865	0.0012331	0	0.0012518		0.599288	0.71617	2.0183	0.679564	0.916714	0.864865	0	0	0
IGHV1-56	0.0552386	0.059667	0.0986023	0.0301444	0.0146499	0.0273946		0.078899	0.0952354	0.195752	0.0764103	0.107542	0.0798636	0.0388414	0.0249118	0.0262871		0.078899	0.0952354	0.195752	0.0764103	0.107542	0.0798636	0.025482	0.0119617	0.0084019
IGHV8-7	0.243839	0.20697	0.378055	0	0	0		0.284554	0.248564	0.226299	0.23736	0.28141	0.283419	0	0	0		0.284554	0.248564	0.226299	0.23736	0.28141	0.283419	0	0	0
IGHV1-57	0	0	0	0	0	0		0	0	0	0	0	0	0	0	0		0	0	0	0	0	0	0	0	0
IGHV8-8	0.439147	0.448901	0.661838	0	0	0		0.606617	0.652838	2.13582	0.733214	0.920978	0.771366	0	0	0		0.606617	0.652838	2.13582	0.733214	0.920978	0.771366	0	0	0
IGHV1-58	0.108899	0.0839067	0.152954	0	0	0		0.137966	0.155234	0.38714	0.136563	0.179079	0.187972	0	0	0		0.137966	0.155234	0.38714	0.136563	0.179079	0.187972	0	0	0
IGHV1-59	0.185049	0.15616	0.209229	0	0	0		0.219451	0.244755	0.669859	0.216225	0.309835	0.28634	0	0	0		0.219451	0.244755	0.669859	0.216225	0.309835	0.28634	0	0	0
IGHV1-60	0	0	0	0	0	0		0	0	0	0	0	0	0	0	0		0	0	0	0	0	0	0	0	0
IGHV1-61	0.149144	0.135183	0.22895	0.0021154	0.0008879	0.0010743		0.143139	0.205708	0.491874	0.18371	0.193292	0.224008	0.0036992	0.001384	0.0037553		0.143139	0.205708	0.491874	0.18371	0.193292	0.224008	0	0.0079745	0
IGHV1-62	0	0	0	0	0	0		0	0	0	0	0	0	0	0	0		0	0	0	0	0	0	0	0	0
IGHV1-62-1	0	0	0	0	0	0		0	0	0	0	0	0	0	0	0		0	0	0	0	0	0	0	0	0
IGHV1-62-2	0.240288	0.234939	0.341019	0	0	0		0.244458	0.268564	0.528344	0.323525	0.31552	0.390066	0.0036992	0.002076	0		0.244458	0.268564	0.528344	0.323525	0.31552	0.390066	0.0034303	0	0
IGHV1-62-3	0.272642	0.203707	0.289554	0	0	0		0.311285	0.238565	0.138086	0.247656	0.237825	0.204529	0	0	0		0.311285	0.238565	0.138086	0.247656	0.237825	0.204529	0	0	0
IGHV8-9	0.0378779	0.050344	0.0663761	0	0	0		0.0543239	0.045713	0.0317941	0.0357665	0.0454804	0.0321403	0	0	0		0.0543239	0.045713	0.0317941	0.0357665	0.0454804	0.0321403	0	0	0
IGHV1-63	0.229635	0.215361	0.328995	0	0	0		0.212122	0.324276	0.450728	0.250366	0.336839	0.219138	0	0	0		0.212122	0.324276	0.450728	0.250366	0.336839	0.219138	0	0	0
IGHV1-64	0.570141	0.574295	0.775831	0.0613464	0.0648146	0.046732		0.710954	0.707123	2.13675	0.82534	1.01194	0.899927	0.0622696	0.0761193	0.0732284		0.710954	0.707123	2.13675	0.82534	1.01194	0.899927	0.0720355	0.0239234	0.0420097
IGHV8-10	0	0.00279689	0	0	0	0		0.00258685	0	0.00187024	0	0.00284252	0.00292184	0	0	0		0.00258685	0	0.00187024	0	0.00284252	0.00292184	0	0	0
IGHV1-65	0	0	0	0	0	0		0	0	0	0	0	0	0	0	0		0	0	0	0	0	0	0	0	0
IGHV8-11	0.275798	0.22515	0.295807	0	0	0		0.284554	0.274754	0.124059	0.212974	0.268619	0.21719	0	0	0		0.284554	0.274754	0.124059	0.212974	0.268619	0.21719	0	0	0
IGHV1-66	0.0875926	0.0587347	0.132752	0	0	0		0.116408	0.168567	0.342254	0.146318	0.162024	0.166545	0	0	0		0.116408	0.168567	0.342254	0.146318	0.162024	0.166545	0	0	0
IGHV1-67	0.62025	0.45869	0.822487	0	0	0		0.672582	0.622839	0.499355	0.687151	0.673678	0.634039	0	0	0		0.672582	0.622839	0.499355	0.687151	0.673678	0.634039	0	0	0
IGHV1-68	0	0	0	0	0	0		0	0	0	0	0	0	0	0	0		0	0	0	0	0	0	0	0	0
IGHV1-69	0.361418	0.310455	0.549287	0.0475964	0.0288558	0.0478063		0.391046	0.454749	0.953512	0.448708	0.514023	0.542001	0.0493224	0.0415196	0.0857461		0.391046	0.454749	0.953512	0.448708	0.514023	0.542001	0.0426333	0.0618022	0.0420097
IGHV8-12	0.413106	0.374783	0.578146	0	0	0		0.565228	0.493319	1.0358	0.403186	0.655202	0.538593	0	0	0		0.565228	0.493319	1.0358	0.403186	0.655202	0.538593	0	0	0
IGHV1-70	0.331432	0.234939	0.404029	0	0	0		0.341465	0.348561	0.224429	0.230857	0.29278	0.312637	0	0	0		0.341465	0.348561	0.224429	0.230857	0.29278	0.312637	0	0	0
IGHV1-71	0.0722047	0.0699223	0.0909065	0	0	0		0.0866596	0.091426	0.217883	0.0829133	0.105173	0.0978817	0	0.002076	0		0.0866596	0.091426	0.217883	0.0829133	0.105173	0.0978817	0.0014701	0	0
IGHV1-72	0.605257	0.608324	0.76525	0	0	0		0.751481	0.678076	1.82162	0.866526	1.13559	1.03433	0	0	0		0.751481	0.678076	1.82162	0.866526	1.13559	1.03433	0	0	0
IGHV8-13	0.00828579	0.00839067	0.0202014	0	0	0		0.0194014	0.0133329	0.0221312	0.0113803	0.0156339	0.0126613	0	0	0		0.0194014	0.0133329	0.0221312	0.0113803	0.0156339	0.0126613	0	0	0
IGHV1-73	0	0	0	0	0	0		0	0	0	0	0	0	0	0	0		0	0	0	0	0	0	0	0	0
IGHV1-74	0.232002	0.26384	0.32178	0.0063462	0.0075469	0.0080572		0.267308	0.348561	0.874338	0.301848	0.399375	0.404188	0.0240447	0.0186838	0.0319201		0.267308	0.348561	0.874338	0.301848	0.399375	0.404188	0.0088207	0.0239234	0.0126029
IGHV8-14	0	0	0	0	0	0		0	0	0	0	0	0	0	0	0		0	0	0	0	0	0	0	0	0
IGHV1-75	0.326697	0.316049	0.520428	0	0.0044394	0.0010743		0.406136	0.472367	1.35904	0.557091	0.595983	0.578524	0.0024661	0.001384	0		0.406136	0.472367	1.35904	0.557091	0.595983	0.578524	0.0039203	0	0
IGHV8-15	0	0	0	0	0	0		0	0	0	0	0	0	0	0	0		0	0	0	0	0	0	0	0	0
IGHV1-76	0.26041	0.257314	0.406915	0	0	0		0.346207	0.449987	1.11841	0.337614	0.480387	0.485026	0	0	0		0.346207	0.449987	1.11841	0.337614	0.480387	0.485026	0	0	0
IGHV8-16	0	0	0	0	0	0		0	0	0	0	0	0	0	0	0		0	0	0	0	0	0	0	0	0
IGHV1-77	0.0643135	0.0964927	0.147182	0.0052885	0.0017757	0.0010743		0.0780368	0.0909498	0.229105	0.0948355	0.106595	0.139274	0.0049322	0.002768	0.0050071		0.0780368	0.0909498	0.229105	0.0948355	0.106595	0.139274	0.0029402	0	0
IGHV1-78	0.258043	0.256382	0.397295	0	0.0008879	0		0.237991	0.401893	0.797347	0.321899	0.445329	0.490869	0	0	0		0.237991	0.401893	0.797347	0.321899	0.445329	0.490869	0	0	0
IGHV1-79	0.0765449	0.110943	0.123133	0	0.0008879	0		0.0707073	0.0771407	0.0467561	0.0606947	0.0833807	0.0652544	0.0012331	0	0.0012518		0.0707073	0.0771407	0.0467561	0.0606947	0.0833807	0.0652544	0	0	0
IGHV1-80	0.213458	0.198579	0.332843	0.32154	0.290778	0.25246		0.190134	0.292373	0.688873	0.321357	0.379477	0.307767	0.265108	0.219362	0.267253		0.190134	0.292373	0.688873	0.321357	0.379477	0.307767	0.253839	0.424641	0.403294
IGHV1-81	0.416657	0.42233	0.591614	0.517214	0.540713	0.538223		0.592389	0.60284	2.05166	0.614534	0.943718	0.783053	0.617764	0.556363	0.852454		0.592389	0.60284	2.05166	0.614534	0.943718	0.783053	0.52336	0.633971	0.856999
IGHV1-82	0.398507	0.316049	0.451165	0.378656	0.356924	0.296506		0.455286	0.448559	1.32787	0.582019	0.699261	0.598977	0.467947	0.424884	0.514477		0.455286	0.448559	1.32787	0.582019	0.699261	0.598977	0.26462	0.514354	0.470509
IGHV1-83	0.105348	0.075516	0.117842	0.0624041	0.0488329	0.0687551		0.0892465	0.107616	0.0623414	0.0753265	0.128387	0.0798636	0.0437737	0.0235278	0.0463154		0.0892465	0.107616	0.0623414	0.0753265	0.128387	0.0798636	0.0470436	0.0717703	0.0756175
IGHV1-84	0.0520821	0.0605993	0.070224	0.0232693	0.0435057	0.0461948		0.0603599	0.0695218	0.144009	0.10188	0.0919083	0.0847334	0.0357588	0.0470556	0.0475672		0.0603599	0.0695218	0.144009	0.10188	0.0919083	0.0847334	0.039203	0.0119617	0.0336078
IGHV1-85	0.101797	0.131454	0.129866	0.149135	0.119863	0.151476		0.152624	0.148567	0.458209	0.19509	0.227402	0.184076	0.192357	0.161927	0.266627		0.152624	0.148567	0.458209	0.19509	0.227402	0.184076	0.0940872	0.167464	0.134431
IGHV1-86	0	0	0	0	0	0		0	0	0	0	0	0	0	0	0		0	0	0	0	0	0	0	0	0
