# Supplementary material for: Enhancers of the PAIR4 regulatory module promote distal VH gene recombination at the Igh locus
Source: EMBO J. 2023 Jun 20;42(15):e112741. doi: 10.15252/embj.2022112741 (PMC10390877; doi:10.15252/embj.2022112741)
Supplement: Supplementary file 9 — Source Data for Figure 4 [file EMBJ-42-e112741-s008.xlsx]

## Sheet: Figure 4B
VH gene usage (% of VDJH + DJH joints)
VH gene	Igh+/+					IghV8-8/V8-8
n=	1	2	3	4	5	1	2	3
IGHV5-1	0.193924	0.15579	0.138696	0.107875	0.138489	0.159884	0.165417	0.165433
IGHV2-1	0	0	0	0	0	0	0	0
IGHV5-2	3.59971	2.92292	2.83612	3.12837	3.32934	3.00145	3.20152	3.21599
IGHV2-2	2.01196	1.70875	1.67426	1.9822	1.71676	1.70906	2.12458	1.86858
IGHV5-3	0	0	0	0	0	0	0	0
IGHV5-4	1.21472	0.976368	0.945556	1.10572	0.983144	0.973837	1.11484	0.994404
IGHV6-1	0	0	0	0	0	0	0	0
IGHV2-3	0.678733	0.620688	0.571296	0.66343	0.62507	0.518411	0.625485	0.574946
IGHV5-5	0	0	0	0	0	0	0	0
IGHV5-6	0.707014	0.516416	0.448561	0.518698	0.539606	0.532138	0.514345	0.535622
IGHV5-7	0	0	0	0	0	0	0	0
IGHV2-4	0.129282	0.143426	0.117782	0.111471	0.0935734	0.0912468	0.118894	0.128368
IGHV5-8	0	0	0	0	0	0	0	0
IGHV5-9	0.052521	0.0840773	0.102371	0.102481	0.084216	0.0496609	0.0723701	0.0406802
IGHV5-10	0	0	0	0	0	0	0	0
IGHV2-5	0.432288	0.281906	0.25978	0.28407	0.297563	0.219638	0.281726	0.258997
IGHV5-11	0	0	0	0	0	0	0	0
IGHV5-12	0.626212	0.501991	0.41774	0.571737	0.464124	0.4203	0.529853	0.47867
IGHV2-6	0.443062	0.475613	0.375911	0.416217	0.447281	0.248304	0.258465	0.300581
IGHV5-9-1	0.274725	0.182992	0.186579	0.234628	0.170304	0.133236	0.180925	0.166789
IGHV5-12-4	0	0	0.00330229	0.00539374	0.00374294	0.0024225	0.0051693	0.002712
IGHV2-9	0.347447	0.550624	0.488739	0.372168	0.417961	0.366602	0.456621	0.457878
IGHV2-9-1	0.49693	0.378348	0.298857	0.380259	0.329378	0.21439	0.224864	0.223741
IGHV5-13	0	0	0	0	0	0	0	0
IGHV2-6-8	0	0	0	0	0	0	0	0
IGHV2-7	0.0323206	0.00494572	0.0165115	0.0107875	0.0187147	0.004845	0.0206772	0.0162721
IGHV5-15	0.274725	0.236158	0.188231	0.21575	0.19089	0.196221	0.201602	0.241369
IGHV5-16	0.527903	0.468195	0.362151	0.352391	0.333121	0.201873	0.237788	0.295609
IGHV5-17	0.475382	0.419974	0.352244	0.339806	0.44229	0.326631	0.487637	0.439346
IGHV5-18	0	0	0	0	0	0	0	0
IGHV2-8	0	0	0	0	0	0	0	0
IGHV5-19	0	0	0	0	0	0	0	0
IGHV7-1	0.711054	0.625634	0.54818	0.587918	0.6625	0.428779	0.527268	0.501722
IGHV7-2	0	0	0	0	0	0	0	0
IGHV14-1	0.202004	0.080368	0.105673	0.107875	0.0935734	0.0423934	0.087878	0.0705123
IGHV4-1	0.585811	0.521774	0.492041	0.471953	0.61197	0.416667	0.573792	0.627831
IGHV3-1	0.486156	0.474789	0.428748	0.471953	0.406732	0.304425	0.402343	0.415842
IGHV11-1	0.197964	0.205247	0.264183	0.229234	0.232062	0.267684	0.271388	0.344425
IGHV14-2	0.339367	0.206484	0.174471	0.204962	0.23331	0.158672	0.191264	0.165433
IGHV4-2	0.569651	0.571231	0.478832	0.444984	0.589512	0.494186	0.5893	0.695631
IGHV3-2	0.443062	0.518476	0.488189	0.434196	0.54023	0.349241	0.38942	0.484998
IGHV11-2	0.488849	0.425332	0.369857	0.385653	0.422952	0.451793	0.514345	0.691563
IGHV14-3	0.351487	0.327654	0.23061	0.2589	0.33624	0.180475	0.292065	0.210181
IGHV16-1	0	0.00247286	0.00330229	0.0107875	0.0112288	0	0	0.005424
IGHV6-2	0	0	0	0	0	0	0	0
IGHV9-1	0.164296	0.19041	0.219602	0.107875	0.210852	0.171996	0.211941	0.153681
IGHV12-1	0.145443	0.143426	0.138696	0.199569	0.116031	0.123547	0.0982166	0.130177
IGHV9-2	0.332633	0.30375	0.237765	0.24991	0.271987	0.256783	0.268803	0.215605
IGHV12-2	0.0161603	0.00989144	0.00330229	0.0107875	0.0187147	0.004845	0.0051693	0
IGHV9-3	0.84303	0.615742	0.468925	0.6895	0.558945	0.427164	0.612561	0.443866
IGHV7-3	0.193924	0.31158	0.277393	0.280475	0.336864	0.295543	0.330835	0.325441
IGHV15-1	0	0	0	0	0	0	0	0
IGHV14-4	0.416128	0.31529	0.242168	0.237325	0.351212	0.148983	0.271388	0.191197
IGHV3-3	0.355527	0.521774	0.439205	0.539374	0.452895	0.513566	0.58413	0.669867
IGHV7-4	0.0242405	0.0370929	0.0429298	0.0161812	0.0336864	0.0847868	0.0930473	0.105768
IGHV3-4	0.153523	0.140953	0.118883	0.12945	0.175918	0.0920543	0.118894	0.12204
IGHV3-5	0.210084	0.19041	0.148603	0.210356	0.168432	0.174419	0.14474	0.165433
IGHV13-1	0	0	0	0	0	0	0	0
IGHV3-6	1.02079	0.920728	0.947758	0.87918	0.94821	0.861192	1.19152	1.0265
IGHV9-4	0.258565	0.31158	0.260881	0.312837	0.284463	0.380329	0.496252	0.450194
IGHV3-7	0	0.00247286	0	0	0	0	0	0.002712
IGHV5-21	0.00808016	0.0370929	0.0429298	0.0539374	0.0336864	0.0363372	0.0620315	0.0271201
IGHV3-8	0.600625	0.624809	0.423794	0.480043	0.588888	0.487322	0.616869	0.651787
IGHV8-1	0	0	0	0	0	0	0	0
IGHV1-1	0	0	0	0	0	0	0	0
IGHV13-2	0.840336	0.897648	0.650551	0.717368	0.812217	1.01744	1.15792	1.21227
IGHV12-3	0.808016	1.15483	0.921339	0.830636	1.11539	1.17006	1.28715	1.42109
IGHV6-3	0.484809	0.417913	0.313718	0.323625	0.449152	0.57655	0.723701	0.702411
IGHV6-4	0.0323206	0.0247286	0.0429298	0.0107875	0.0187147	0.0460271	0.0672008	0.0623763
IGHV6-5	0.0727214	0.118697	0.0495344	0.0862999	0.12726	0.12718	0.118894	0.166789
IGHV6-6	0.355527	0.390712	0.260881	0.393743	0.393008	0.546269	0.527268	0.489518
IGHV6-7	0.0161603	0.0445115	0.0297206	0.0431499	0.0486582	0.0121124	0.0103386	0.010848
IGHV8-2	0.53329	0.702292	0.594413	0.70658	0.6625	0.411822	0.501422	0.536978
IGHV1-2	0	0	0	0	0	0	0	0
IGHV10-1	0.641026	0.783897	0.607622	0.640058	0.731744	0.907623	0.983889	1.0848
IGHV1-3	0	0	0	0	0	0	0	0
IGHV1-4	0.142749	0.21143	0.150805	0.160913	0.175294	0.151405	0.205049	0.183061
IGHV10-2	0	0	0	0	0	0	0	0
IGHV1-5	0.468649	0.306635	0.300509	0.339806	0.333121	0.327035	0.36702	0.347137
IGHV10-3	0.452489	0.527956	0.35995	0.560949	0.529625	0.674661	0.700439	0.8692
IGHV1-6	0	0	0	0	0	0	0	0
IGHV1-7	0.339367	0.289325	0.320322	0.307443	0.325635	0.249516	0.330835	0.306457
IGHV10-4	0	0	0	0	0	0	0	0
IGHV1-8	0.0161603	0.00494572	0.00330229	0.0161812	0.00374294	0.0024225	0.0051693	0.005424
IGHV15-2	0.565611	0.529192	0.452414	0.463862	0.520268	0.256783	0.284311	0.252217
IGHV1-9	0.581771	0.516828	0.419391	0.447681	0.525882	0.411822	0.434221	0.45833
IGHV1-10	0	0	0	0	0	0	0	0
IGHV1-11	0.775695	1.1301	0.855294	0.938511	0.995621	0.772771	0.821918	1.04684
IGHV1-12	0.241058	0.264184	0.141999	0.188781	0.192137	0.35772	0.323081	0.402734
IGHV1-13	0.0565611	0.0717129	0.0594413	0.0377562	0.059887	0.0242248	0.0258465	0.0298321
IGHV1-14	0.0592545	0.0741858	0.053387	0.0647249	0.0860875	0.0944767	0.087878	0.12204
IGHV1-15	0.303006	0.268717	0.204742	0.183387	0.300059	0.334302	0.413544	0.318661
IGHV1-16	0.00404008	0.00865501	0	0.00269687	0.0056144	0.0121124	0	0.009492
IGHV1-17	0	0	0	0	0	0	0	0
IGHV1-17-1	0	0	0	0	0	0.0024225	0	0
IGHV1-18	0.945378	0.973071	0.809061	0.889968	0.984392	0.719477	1.00801	0.892252
IGHV1-19	0.461916	0.551036	0.380864	0.492629	0.482839	0.404958	0.509176	0.411322
IGHV1-19-1	0	0.0123643	0.0132092	0.00539374	0.00374294	0.0193798	0.0051693	0.008136
IGHV1-20	0.0565611	0.0469844	0.0429298	0.0377562	0.0673728	0.0411822	0.0930473	0.0379682
IGHV1-21	0.0161603	0.0370929	0.0379764	0.0377562	0.056144	0.0290698	0.0361851	0.0298321
IGHV1-21-1	0.0888817	0.0717129	0.0363252	0.021575	0.0486582	0.0314922	0.0206772	0.0162721
IGHV1-22	0.363607	0.309108	0.27409	0.318231	0.336864	0.164729	0.201602	0.168145
IGHV1-23	0.294926	0.313229	0.260881	0.318231	0.31004	0.256783	0.273973	0.241821
IGHV1-24	0.0121202	0.0185464	0.0198138	0.0296656	0.0243291	0.0145349	0.0258465	0.00678
IGHV1-25	0.0996553	0.0758344	0.0946657	0.041352	0.0742349	0.0444121	0.053416	0.0555962
IGHV1-26	1.18644	1.25992	0.844836	1.12639	1.20148	0.983527	1.23632	1.07531
IGHV1-27	0.142749	0.197005	0.194835	0.190579	0.220833	0.0775194	0.103386	0.0913044
IGHV1-28	0.00808016	0.0370929	0.0429298	0.021575	0.0262005	0.0145349	0.0413544	0.0135601
IGHV1-29	0	0	0	0	0	0	0	0
IGHV1-30	0	0	0	0	0	0	0	0
IGHV1-31	0.0969619	0.0791315	0.0539374	0.084502	0.0723634	0.0508721	0.0516929	0.0587602
IGHV1-32	0.0565611	0.0494572	0.0264183	0.0161812	0.0374294	0.0266473	0.0465236	0.0271201
IGHV1-33	0	0	0	0	0	0	0	0
IGHV1-34	0.292232	0.263772	0.21575	0.213053	0.258263	0.160691	0.196433	0.207017
IGHV1-35	0	0	0	0	0	0	0	0.002712
IGHV1-36	0.148136	0.15579	0.124386	0.12945	0.175918	0.0532946	0.0723701	0.0515282
IGHV1-37	0.0404008	0.0247286	0.0165115	0.0161812	0.0299435	0.0121124	0.0103386	0.010848
IGHV1-38	0	0	0	0	0	0	0	0
IGHV1-39	0.285499	0.347437	0.265834	0.31014	0.37866	0.130006	0.159387	0.126109
IGHV1-40	0	0	0	0	0	0	0	0
IGHV1-41	0	0	0	0	0	0	0	0
IGHV1-42	0.137363	0.19412	0.118883	0.0916936	0.228319	0.0726744	0.0827087	0.0678003
IGHV1-43	0.00808016	0.00494572	0	0.0269687	0.00748587	0.004845	0	0.002712
IGHV1-44	0	0	0	0	0	0	0	0
IGHV1-45	0	0	0	0	0	0	0	0
IGHV1-46	0	0.00494572	0	0.00539374	0.00374294	0.0024225	0.0051693	0.002712
IGHV1-47	0.363607	0.504464	0.399577	0.420712	0.47161	0.123547	0.124063	0.233233
IGHV8-3	0	0	0	0	0	0	0	0
IGHV8-4	0.0646412	0.0667672	0.0363252	0.0377562	0.0636299	0	0	0
IGHV1-48	0	0.00989144	0.00660458	0.0161812	0.00748587	0	0	0
IGHV1-49	0.412088	0.455006	0.424895	0.431499	0.469115	0.0008075	0	0
IGHV8-5	0.0565611	0.077483	0.0594413	0.0485437	0.101059	0.004845	0.0051693	0.0135601
IGHV1-50	0.32186	0.34991	0.25868	0.269687	0.346222	0.004845	0.0051693	0.000904
IGHV1-51	0.0161603	0.00741858	0.00330229	0	0.00374294	0	0	0
IGHV1-52	0.393234	0.365983	0.304361	0.245415	0.313783	0.0121124	0.0120617	0.010396
IGHV1-53	0.328593	0.41915	0.292803	0.359583	0.499058	0	0	0
IGHV8-6	0.0565611	0.0568758	0.0264183	0.0431499	0.0786016	0	0	0
IGHV1-54	0.185844	0.192883	0.183277	0.196872	0.177789	0.0036337	0.0077539	0
IGHV1-55	0.455182	0.581946	0.554785	0.537576	0.657509	0.0008075	0.0034462	0
IGHV1-56	0.0794549	0.0910837	0.0511855	0.0350593	0.0892066	0.0246286	0.0310158	0.0176281
IGHV8-7	0.169683	0.32889	0.250974	0.30205	0.306921	0	0	0
IGHV1-57	0	0	0	0	0	0	0	0
IGHV8-8	0.557531	0.541144	0.538274	0.469256	0.619456	0.147771	0.232618	0.170857
IGHV1-58	0.161603	0.149196	0.170618	0.113269	0.128507	0	0	0
IGHV1-59	0.157563	0.206484	0.151905	0.177994	0.180285	0	0	0
IGHV1-60	0	0	0	0	0	0	0	0
IGHV1-61	0.148136	0.144662	0.149704	0.195973	0.164065	0.001615	0.0017231	0.002712
IGHV1-62	0	0	0	0	0	0	0	0
IGHV1-62-1	0	0	0	0	0	0	0	0
IGHV1-62-2	0.237018	0.287676	0.133743	0.213053	0.325012	0.001615	0	0
IGHV1-62-3	0.245098	0.281494	0.238866	0.203164	0.321269	0	0	0
IGHV8-9	0.0161603	0.0544029	0.0495344	0.0485437	0.0524011	0	0	0
IGHV1-63	0.250485	0.286852	0.234463	0.196872	0.282592	0	0	0
IGHV1-64	0.601972	0.648302	0.528367	0.56904	0.697434	0.0569283	0.0672008	0.0745803
IGHV8-10	0.00808016	0	0.00330229	0.00539374	0	0	0	0
IGHV1-65	0	0	0	0	0	0	0	0
IGHV8-11	0.286846	0.287264	0.226207	0.231931	0.239548	0	0	0
IGHV1-66	0.0727214	0.153317	0.112278	0.156419	0.138489	0	0	0
IGHV1-67	0.387847	0.640471	0.63404	0.501618	0.696186	0	0	0
IGHV1-68	0	0	0	0	0	0	0	0
IGHV1-69	0.393234	0.405961	0.33133	0.409924	0.392384	0.0407784	0.0336004	0.0452002
IGHV8-12	0.50501	0.442642	0.351694	0.355987	0.480967	0	0	0
IGHV1-70	0.210084	0.314053	0.290602	0.312837	0.318149	0	0	0
IGHV1-71	0.0808015	0.0865501	0.0643947	0.0728155	0.087959	0	0	0
IGHV1-72	0.622172	0.600081	0.571847	0.601402	0.701177	0	0	0
IGHV8-13	0.00808016	0.02885	0.00660458	0	0.0187147	0	0	0
IGHV1-73	0	0	0	0	0	0	0	0
IGHV1-74	0.311086	0.374226	0.214649	0.242718	0.308792	0.0121124	0.0129232	0.005424
IGHV8-14	0.00404008	0.00247286	0	0.00539374	0.00374294	0	0	0
IGHV1-75	0.463262	0.392361	0.347841	0.266091	0.457886	0.001615	0.0051693	0
IGHV8-15	0	0	0	0	0	0	0	0
IGHV1-76	0.210084	0.32889	0.257579	0.285868	0.226448	0	0	0
IGHV8-16	0	0	0	0	0	0	0	0
IGHV1-77	0.102349	0.101799	0.0776039	0.0557354	0.0698681	0.0040375	0.0068924	0.007232
IGHV1-78	0.336673	0.313229	0.225657	0.366775	0.383027	0	0	0.000904
IGHV1-79	0.110429	0.1154	0.0704489	0.0970874	0.10605	0.0008075	0.0025846	0.000904
IGHV1-80	0.270685	0.229976	0.178874	0.199569	0.17467	0.144541	0.220557	0.176733
IGHV1-81	0.856496	0.509409	0.396275	0.442287	0.512782	0.358527	0.640992	0.425786
IGHV1-82	0.468649	0.329715	0.27409	0.318231	0.366808	0.242248	0.29465	0.225097
IGHV1-83	0.101002	0.0968537	0.0473329	0.0530385	0.121645	0.0282623	0.0792625	0.0632803
IGHV1-84	0.0727214	0.0659429	0.037426	0.0431499	0.0573917	0.0137274	0.0292927	0.0289281
IGHV1-85	0.169683	0.140953	0.151905	0.0970874	0.119774	0.0750969	0.134402	0.0949204
IGHV1-86	0	0	0	0	0	0	0	0

## Sheet: Figure 4C
VH gene usage (% of VDJH + DJH joints)
	Igh+/+											IghD890/D890			IghP4/P4			IghV8-8/V8-8
n=	1	2	3	4	5	6	7	8	9	10	11	1	2	3	1	2	3	1	2	3
6 distal VHs	3.15379	3.02805	2.70133	2.72038	2.63395	3.52884	3.92815	3.13338	2.32726	2.36497	3.05152	1.03881	1.17396	0.787232	2.761	2.67376	2.7677	1.56545	2.72749	2.09121																										2.761	2.67376	2.7677
Ordinary one-way ANOVA							*	<0.05
Multiple comparisons	Tukey						**	<0.01
Number of families	1						***	<0.001
Number of comparisons per family	3						****	<0.0001
Alpha	0.05
Tukey's multiple comparisons test	Mean Diff.	95.00% CI of diff.	Significant?	Summary	Adjusted P Value
Igh+/+ vs. IghΔ890/Δ890	1.961	1.143 to 2.779	Yes	****	<0.0001	A-B
Igh+/+ vs. IghP4/P4	0.2269	-0.5915 to 1.045	No	ns	0.8565	A-C
Igh+/+ vs. IghVH8-8/VH8-8	0.833	0.01457 to 1.651	Yes	*	0.0453	A-D
IghΔ890/Δ890 vs. IghP4/P4	-1.734	-2.76 to -0.7082	Yes	***	0.0009	B-C
IghΔ890/Δ890 vs. IghVH8-8/VH8-8	-1.128	-2.154 to -0.1021	Yes	*	0.0287	B-D
IghP4/P4 vs. IghVH8-8/VH8-8	0.6061	-0.4199 to 1.632	No	ns	0.3605	C-D
Test details	Mean 1	Mean 2	Mean Diff.	SE of diff.	n1	n2	q	DF
Igh+/+ vs. IghΔ890/Δ890	2.961	1	1.961	0.2861	11	3	9.695	16
Igh+/+ vs. IghP4/P4	2.961	2.734	0.2269	0.2861	11	3	1.122	16
Igh+/+ vs. IghVH8-8/VH8-8	2.961	2.128	0.833	0.2861	11	3	4.118	16
IghΔ890/Δ890 vs. IghP4/P4	1	2.734	-1.734	0.3586	3	3	6.839	16
IghΔ890/Δ890 vs. IghVH8-8/VH8-8	1	2.128	-1.128	0.3586	3	3	4.449	16
IghP4/P4 vs. IghVH8-8/VH8-8	2.734	2.128	0.6061	0.3586	3	3	2.39	16
