# Supplementary material for: Enhancers of the PAIR4 regulatory module promote distal VH gene recombination at the Igh locus
Source: EMBO J. 2023 Jun 20;42(15):e112741. doi: 10.15252/embj.2022112741 (PMC10390877; doi:10.15252/embj.2022112741)
Supplement: Supplementary file 10 — Source Data for Figure 5 [file EMBJ-42-e112741-s007.xlsx]

## Sheet: Figure 5C
GFP expression (MFI)
	Igh+/+													IghP4GV/+												IghP4GV/P4GV
n=	1	2	3	4	5	6	7	8	9	10	11	12	13	1	2	3	4	5	6	7	8	9	10	11	12	1	2	3	4	5	6	7	8	9	10	11	12	13	14	15	16
Pro-B	47.5	47	49.2	48.6	45.4	46.7	56.7	43	46.8	39.3	39.7	44.7	45.5	290	287	332	339	396	376	329	306	301	297	308	318	577	538	559	605	740	786	726	669	655	608	754	631	642	630	594	605
Pre-B	33.5	41.4	33.8	29.4	31.3	31.8	33	31.9	29.8	30.6	32.9	36.1	34.5	82.6	80.4	95.7	99.7	70.1	94.8	89.6	90.8	88.4	87.3	90.2	85.5	136	122	127	143	169	127	119	144	102	109	112	138	144	140	130	132
Imm. B	34.3	42.8	37.6	32.9	34.6	36.4	45.7	36.8	34.8	30.1	32.3	33.8	38.4	87	82.2	90.8	94.5	60.6	90.9	79	79.4	80.2	86.4	87.3	84.5	138	126	125	130	144	118	105	140	92.1	102	98.7	121	130	128	126	128
Recirc. B	37.4	42.9	41.3	38.5	39.4	41.4	43.1	39.5	39.3	31.9	32.7	38.5	39.7	58.1	55.5	70	76.6	48.4	56.6	48.2	49.5	54.2	54.9	56.1	57.8	69.6	70.1	70.2	74	83.5	65	55.4	59.9	53.1	55	70.4	61.1	62.9	62.2	66.7	68.3

## Sheet: Figure 5E
GFP expression (Normalized MFI)
	Igh+/+			IghP4GV/+					IghP4GV/P4GV
n=	1	2	3	1	2	3	4	5	1	2	3	4	5	6
LSK	1.10723	0.892768	1	1.02743	0.825935	1.21359	1.03883	1.23301	1.02743	0.797007	0.77606	0.725187	1.20388	1.09709
LMPP	1.02255	0.977455	1	0.974545	0.941091	0.663889	1.07407	1.07407	0.996364	0.976	0.973091	0.919273	1.37037	1.15741
ALP	1.05043	0.949573	1	1.05974	0.986811	1.17135	1.28511	1.18961	1.10628	1.01319	1.06905	1.04112	1.29213	1.18961
BLP	1.04637	0.953631	1	1.25109	1.12511	1.38422	1.35506	1.37564	1.5993	1.49081	1.38583	1.43307	1.68439	1.86964

## Sheet: Figure 5G
GFP expression (MFI)
	Igh+/+												IghP4GV/+											IghP4GV/P4GV
n=	1	2	3	4	5	6	7	8	9	10	11	12	1	2	3	4	5	6	7	8	9	10	11	1	2	3	4	5	6	7	8	9	10	11	12
DN	95.5	85.7	73.9	75	83	79.1	66.3	71	72.4	74.1	77	76.9	89.4	76.9	72.1	71.9	77.9	67.3	72.9	78.3	72.6	72.8	76.6	86	79.9	79.6	71.5	68.7	76	82.7	70.4	72.9	82.3	83.2	71.8
DP	23.1	25.9	29.4	30.8	35.1	28.5	34.2	31	19.2	18.9	18.7	20.5	23.6	24.1	29.9	28.1	35.1	31.6	18.9	20.7	19.2	19.8	21.2	21.8	24.8	20.9	29.8	32	31.8	20.9	19.9	19.6	21.5	21.8	28
