# Supplementary material for: Enhancers of the PAIR4 regulatory module promote distal VH gene recombination at the Igh locus
Source: EMBO J. 2023 Jun 20;42(15):e112741. doi: 10.15252/embj.2022112741 (PMC10390877; doi:10.15252/embj.2022112741)
Supplement: Supplementary file 11 — Source Data for Figure 6 [file EMBJ-42-e112741-s005.xlsx]

## Sheet: Figure 6B
GFP expression (MFI)
	Igh+/+				IghP4GV/+						IghP4DPax5GV/+					IghP4DCtcfGV/+
n=	1	2	3	4	1	2	3	4	5	6	1	2	3	4	5	1	2	3	4
Pro-B	42.2	54.4	50.4	49.8	403	382	369	354	368	335	211	146	234	166	140	811	825	771	849
Pre-B	32.6	35.3	31.5	34.6	75.9	103	94.3	89.3	68.3	70.2	70.5	63	72.6	54.3	43.4	340	404	315	252
Imm. B	38.8	30.5	27	30.1	84.5	105	95.2	81.4	55.5	60.6	74.4	66.8	74.2	47.6	35.5	343	368	299	256
Recirc. B	45.1	38.6	34.2	36.3	59.6	74.9	65.4	46.1	42.8	45.3	58.9	55.5	56.4	36.4	36.2	126	112	105	72.5

## Sheet: Figure 6D
GFP expression (MFI)
	Igh+/+							IghP4DCtcfGV/+					IghP4DCtcfGV/DCtcfGV
n=	1	2	3	4	5	6	7	1	2	3	4	5	1	2	3	4	5	6
DN	56.9	61.7	64.1	64.3	63.6	70.5	76.9	113	106	103	115	104	158	143	120	160	158	130
DP	24.2	25	22.1	22.3	30.8	32.7	17.7	82.2	82.1	74.3	92.4	58.9	130	132	124	141	126	113
CD4+	29	25.2	24.8	35.1	35.4	38.9	20.1	72.2	68.9	63.1	76.4	43.1	79.5	99.3	83.7	94.8	89.7	71.4
CD8+	40.5	41.2	37.7	43.1	59.4	59.6	38.2	80.5	72.8	80.5	90.3	55.8	78.6	97.5	95.9	102	106	75.6

## Sheet: Figure 6E
VH gene usage (% of VDJH + DJH joints)
VH gene	Igh+/+				IghP4GV/P4GV					Igh+/+				IghP4DPax5GV/P4DPax5GV			IghP4DCtcfGV/P4DCtcfGV
n=	1	2	3	4	1	2	3	4		1	2	3	4	1	2	3	1	2	3
IGHV5-1	0.154957	0.207281	0.191735	0.189124	0.111806	0.089509	0.220274	0.189563		0.117443	0.114936	0.152289	0.189864	0.205465	0.185498	0.137437	0.172891	0.139785	0.196892
IGHV2-1	0	0	0	0	0	0	0	0		0	0	0	0	0	0	0	0	0	0
IGHV5-2	2.24358	3.25675	3.04969	2.91635	2.18594	2.56285	3.01231	2.79745		2.40247	2.43583	2.94934	2.96688	3.06143	2.77845	2.69349	2.92041	3.18328	3.06495
IGHV2-2	1.21823	1.86445	1.59119	1.55274	1.21696	1.37291	1.58015	1.41196		1.52165	1.4246	1.55956	1.65467	1.60263	1.45507	1.51135	1.54161	1.68483	1.68146
IGHV5-3	0	0	0	0	0	0	0	0		0	0	0	0	0	0	0	0	0	0
IGHV5-4	0.879738	0.99322	0.90275	0.93694	0.75397	0.885876	0.826218	0.807036		0.862524	0.901841	0.969576	1.04425	0.678036	0.868465	0.884805	0.812586	0.988552	0.925829
IGHV6-1	0	0	0	0	0	0	0	0		0	0	0	0	0	0	0	0	0	0
IGHV2-3	0.326399	0.591614	0.618969	0.553667	0.447222	0.4923	0.558634	0.538024		0.574449	0.562579	0.55501	0.728832	0.513663	0.602264	0.517409	0.573421	0.505131	0.614302
IGHV5-5	0	0	0	0	0	0	0	0		0	0	0	0	0	0	0	0	0	0
IGHV5-6	0.370358	0.5218	0.499482	0.518492	0.384152	0.455443	0.468556	0.489704		0.465516	0.464279	0.41795	0.632369	0.35614	0.50791	0.440157	0.372676	0.537959	0.583237
IGHV5-7	0	0	0	0	0	0	0	0		0	0	0	0	0	0	0	0	0	0
IGHV2-4	0.0934138	0.138187	0.0896151	0.074005	0.0907823	0.0956518	0.110516	0.0910645		0.119996	0.0998125	0.10491	0.14495	0.0684885	0.100377	0.0628795	0.0998924	0.080482	0.102384
IGHV5-8	0	0	0	0	0	0	0	0		0	0	0	0	0	0	0	0	0	0
IGHV5-9	0.1088	0.113357	0.0979514	0.135676	0.104638	0.10004	0.0738033	0.0669045		0.0829759	0.136108	0.0947579	0.166896	0	0.0662491	0.0592864	0.0787613	0.0555961	0.102384
IGHV5-10	0	0	0	0	0	0	0	0		0	0	0	0	0	0	0	0	0	0
IGHV2-5	0.21705	0.264499	0.299064	0.283686	0.215488	0.252293	0.292564	0.266689		0.230205	0.237433	0.260584	0.350635	0.222587	0.257368	0.216934	0.223797	0.211265	0.238895
IGHV5-11	0	0	0	0	0	0	0	0		0	0	0	0	0	0	0	0	0	0
IGHV5-12	0.461574	0.485814	0.618969	0.548186	0.382719	0.414637	0.423517	0.450212		0.490196	0.530821	0.446716	0.678303	0.626669	0.445676	0.410963	0.43751	0.465419	0.543421
IGHV2-6	0.263207	0.383973	0.470305	0.444944	0.302926	0.406739	0.336089	0.323372		0.372328	0.334221	0.437691	0.504262	0.315047	0.277443	0.236697	0.277105	0.266861	0.325528
IGHV5-9-1	0.176387	0.188928	0.171936	0.222015	0.13904	0.134264	0.195295	0.140778		0.182547	0.161817	0.150597	0.318481	0.184919	0.14093	0.150911	0.165687	0.128665	0.216581
IGHV5-12-4	0.00659391	0.00647752	0.0104204	0.0191865	0.0028668	0.0026326	0.0045417	0.0027877		0.0025531	0.00302462	0.00676842	0.0122493	0	0.0048181	0	0	0.0031769	0.0065631
IGHV2-9	0.408273	0.49625	0.528659	0.594324	0.376507	0.456321	0.454931	0.436273		0.475728	0.403283	0.478866	0.747206	0.410931	0.406729	0.447343	0.417339	0.393938	0.55786
IGHV2-9-1	0.356071	0.286091	0.340746	0.359062	0.253713	0.273792	0.253202	0.250892		0.377859	0.35993	0.338421	0.560404	0.226012	0.261383	0.297779	0.282388	0.162023	0.337341
IGHV5-13	0	0	0	0	0	0	0	0		0	0	0	0	0	0	0	0	0	0
IGHV2-6-8	0	0	0	0	0	0	0	0		0	0	0	0	0	0	0	0	0	0
IGHV2-7	0.0197817	0.00647752	0.0229248	0.0191865	0.0114672	0.0078979	0.0204378	0.0139384		0.00510621	0.0120985	0.0101526	0.0122493	0	0.0144543	0.0026948	0.0144076	0.0127077	0.0105009
IGHV5-15	0.171442	0.196485	0.197987	0.238461	0.20641	0.211926	0.229358	0.242529		0.211908	0.234408	0.213205	0.350635	0.236285	0.215611	0.20885	0.177213	0.155669	0.299275
IGHV5-16	0.30332	0.336111	0.43835	0.380075	0.315349	0.394893	0.305053	0.331735		0.338286	0.407316	0.42641	0.569591	0.226012	0.277042	0.288347	0.239166	0.275333	0.392908
IGHV5-17	0.351675	0.350146	0.470653	0.4052	0.419987	0.476504	0.37545	0.36147		0.435304	0.494021	0.396517	0.72628	0.376686	0.4256	0.431174	0.395728	0.318751	0.555235
IGHV5-18	0	0	0	0	0	0	0	0		0	0	0	0	0	0	0	0	0	0
IGHV2-8	0	0	0	0	0	0	0	0		0	0	0	0	0	0	0	0	0	0
IGHV5-19	0	0	0	0	0	0	0	0		0	0	0	0	0	0	0	0	0	0
IGHV7-1	0.48795	0.572181	0.664819	0.638636	0.458689	0.4923	0.624489	0.546387		0.574449	0.538382	0.575316	0.888072	0.575303	0.529993	0.509324	0.455279	0.400292	0.695684
IGHV7-2	0	0	0	0	0.0028668	0	0	0		0	0	0	0	0	0	0	0	0.0031769	0
IGHV14-1	0.0609937	0.0960833	0.111498	0.0808574	0.0387019	0.0539687	0.0556363	0.0543599		0.0957414	0.128546	0.09645	0.177614	0.0308198	0.0923472	0.0781503	0.0662748	0.0873654	0.0931954
IGHV4-1	0.384095	0.467461	0.501219	0.583818	0.372685	0.460708	0.556363	0.51851		0.565513	0.607949	0.573623	0.782422	0.585576	0.681763	0.551094	0.508587	0.435238	0.744251
IGHV3-1	0.291231	0.385772	0.419593	0.436264	0.273302	0.349261	0.423896	0.410255		0.399135	0.422439	0.484506	0.58133	0.390384	0.450092	0.357515	0.339538	0.271097	0.453288
IGHV11-1	0.169793	0.248305	0.206323	0.20694	0.177742	0.225089	0.324734	0.331735		0.204248	0.189039	0.262276	0.280202	0.215739	0.292701	0.262747	0.253573	0.201735	0.305839
IGHV14-2	0.158254	0.187848	0.254257	0.201458	0.144774	0.131631	0.151013	0.172837		0.21829	0.299437	0.22505	0.349104	0.215739	0.205573	0.187291	0.169529	0.179496	0.313714
IGHV4-2	0.337938	0.484735	0.547069	0.50159	0.355484	0.429117	0.674448	0.655107		0.5553	0.553506	0.641308	0.635431	0.585576	0.597446	0.575348	0.53452	0.543254	0.717998
IGHV3-2	0.276944	0.448389	0.472737	0.58062	0.280469	0.355842	0.459473	0.460433		0.322542	0.451677	0.525681	0.529271	0.513663	0.362162	0.448241	0.450476	0.385467	0.486104
IGHV11-2	0.285187	0.446949	0.410562	0.393323	0.407087	0.448861	0.660823	0.59099		0.3702	0.397738	0.448408	0.531312	0.688309	0.586606	0.545704	0.498502	0.417765	0.665494
IGHV14-3	0.207708	0.227793	0.294896	0.338505	0.14334	0.193497	0.249796	0.225803		0.233609	0.267679	0.302887	0.431787	0.205465	0.255762	0.273526	0.243007	0.184261	0.375407
IGHV16-1	0.00659391	0.00431835	0	0	0.0028668	0.0026326	0.0022709	0.0055754		0	0	0	0.00306232	0	0	0.0026948	0.0028815	0	0.0052504
IGHV6-2	0	0	0	0	0	0	0	0		0	0	0	0	0	0	0	0	0	0
IGHV9-1	0.114295	0.138187	0.136854	0.163085	0.157674	0.112764	0.152148	0.137526		0.125102	0.200633	0.189516	0.234778	0.102733	0.148559	0.188639	0.161365	0.157787	0.214393
IGHV12-1	0.0824239	0.159779	0.11254	0.11786	0.0573362	0.10004	0.145336	0.128234		0.0689338	0.0937632	0.135368	0.11943	0.123279	0.12768	0.115878	0.115261	0.0857769	0.0761315
IGHV9-2	0.19507	0.21016	0.242447	0.268154	0.216922	0.240446	0.246389	0.245317		0.232333	0.269191	0.232946	0.402184	0.256832	0.285875	0.258704	0.2675	0.244623	0.376719
IGHV12-2	0.00329696	0.00215917	0.00416814	0.0137046	0.0086004	0.0078979	0.0090835	0.0083631		0.00510621	0.00302462	0.00338421	0	0	0.0024091	0.0026948	0.0028815	0	0.0131261
IGHV9-3	0.55279	0.573621	0.588055	0.573311	0.555205	0.508534	0.563176	0.555215		0.575725	0.641724	0.547678	1.05191	0.47257	0.72352	0.580737	0.478811	0.553314	0.781441
IGHV7-3	0.178036	0.228872	0.28135	0.246683	0.27808	0.286955	0.34063	0.3624		0.303819	0.299437	0.335037	0.517532	0.349291	0.325223	0.342244	0.265099	0.301808	0.530295
IGHV15-1	0	0	0	0	0	0	0	0		0	0	0	0	0	0	0	0	0	0
IGHV14-4	0.192872	0.308762	0.306358	0.272722	0.189209	0.157957	0.190753	0.188169		0.315308	0.323634	0.245355	0.404226	0.102733	0.229262	0.177859	0.155121	0.155669	0.315027
IGHV3-3	0.306617	0.513883	0.433487	0.465958	0.306748	0.481769	0.620704	0.59099		0.416156	0.429496	0.561779	0.499158	0.678036	0.515538	0.458122	0.524435	0.451123	0.637929
IGHV7-4	0.0230787	0.0237509	0.0312611	0.0301502	0.0430021	0.0579176	0.0635843	0.0529661		0.0357435	0.0272216	0.0304579	0.0275609	0.0616396	0.0770899	0.0754554	0.0461042	0.0571846	0.070881
IGHV3-4	0.11869	0.164097	0.172978	0.172678	0.0774038	0.11057	0.118085	0.122658		0.119996	0.136108	0.179363	0.189864	0.0821862	0.15418	0.118573	0.129668	0.120723	0.123385
IGHV3-5	0.115393	0.127391	0.187566	0.126083	0.200677	0.144794	0.211191	0.192351		0.142974	0.130059	0.182747	0.235798	0.143826	0.195134	0.188639	0.207469	0.117546	0.225769
IGHV13-1	0	0	0	0	0	0	0	0		0	0	0	0	0	0	0	0	0	0
IGHV3-6	0.87809	0.870147	0.8701	0.888974	0.973281	0.988548	1.17025	1.14853		0.816993	0.902345	0.852257	1.40254	0.801315	1.01542	0.957565	0.888946	0.851415	1.55019
IGHV9-4	0.280241	0.308762	0.30219	0.306984	0.444355	0.373832	0.499591	0.40979		0.257864	0.269191	0.240279	0.450161	0.431477	0.399904	0.371887	0.406293	0.333577	0.420036
IGHV3-7	0	0.00215917	0.00208407	0	0	0	0.0022709	0.0027877		0.0025531	0	0	0.00306232	0	0.0024091	0	0	0	0
IGHV5-21	0.00659391	0.00647752	0.0416814	0.0328911	0.0200677	0.0579176	0.0613135	0.0278769		0.0306373	0.0151231	0.0507631	0.0336855	0.0410931	0.0505902	0.0377277	0.0432227	0.0222385	0.0420036
IGHV3-8	0.453332	0.539074	0.648841	0.547272	0.628787	0.782326	0.750522	0.732233		0.508919	0.535862	0.60803	0.693105	0.616396	0.623544	0.59511	0.614723	0.537959	0.839196
IGHV8-1	0	0	0	0	0	0	0	0		0	0	0	0	0	0	0	0	0	0
IGHV1-1	0	0	0	0	0	0	0	0		0	0	0	0	0	0	0	0	0	0
IGHV13-2	0.514325	0.652071	0.848217	0.652341	0.831374	0.976701	1.26942	1.25725		0.70721	0.747081	0.785137	0.979942	1.27389	1.02867	0.959362	0.919202	0.895892	1.36512
IGHV12-3	0.60664	0.814009	0.871142	0.88532	1.04065	1.24523	1.42383	1.32415		0.873162	0.83782	1.0491	0.92482	1.31498	1.22139	1.25849	1.17278	0.968962	1.47275
IGHV6-3	0.300023	0.293648	0.360544	0.342616	0.616364	0.542319	0.647198	0.660682		0.377859	0.429496	0.358726	0.584903	0.678036	0.633582	0.660235	0.498502	0.511485	1.05009
IGHV6-4	0.00329696	0.0280693	0.0270929	0.0356321	0.0172008	0.0210609	0.0499591	0.0306646		0.00765931	0.0211723	0.0135368	0.0183739	0.0205465	0.0361359	0.0350329	0.0547487	0.0254154	0.0262522
IGHV6-5	0.0857209	0.112277	0.110456	0.0959325	0.124706	0.1211	0.170315	0.139384		0.097018	0.0756155	0.0913737	0.10565	0.226012	0.118044	0.12531	0.13255	0.108015	0.094508
IGHV6-6	0.319805	0.304444	0.34804	0.350839	0.462989	0.521258	0.54955	0.504572		0.324244	0.480915	0.36211	0.653805	0.616396	0.53722	0.567263	0.420701	0.501954	0.784942
IGHV6-7	0.00989087	0.0194326	0.0333451	0.0301502	0.0086004	0.0184283	0.0113543	0.03624		0.0102124	0.0151231	0.0101526	0.0398101	0.0205465	0.0144543	0.0242535	0.0374597	0.0222385	0.0131261
IGHV8-2	0.524216	0.665026	0.575204	0.622191	0.409954	0.50283	0.572259	0.557538		0.625511	0.541407	0.666689	0.661461	0.410931	0.527584	0.450038	0.544606	0.378054	0.664181
IGHV1-2	0	0	0	0	0	0	0	0		0	0	0	0	0	0	0	0	0	0
IGHV10-1	0.546745	0.578659	0.65683	0.713555	0.752059	0.929753	0.937491	1.08952		0.645935	0.714819	0.734373	0.878885	1.04787	1.09853	1.01416	0.835638	0.91866	1.45656
IGHV1-3	0	0	0	0	0	0	0	0		0	0	0	0	0	0	0	0	0	0
IGHV1-4	0.165947	0.205481	0.201808	0.192779	0.17392	0.157518	0.171829	0.162151		0.171909	0.179965	0.173159	0.296534	0.0410931	0.18349	0.157648	0.134951	0.226621	0.253772
IGHV10-2	0	0	0	0	0	0	0	0		0	0	0	0	0	0	0	0	0	0
IGHV1-5	0.293429	0.317399	0.29177	0.287797	0.366951	0.363301	0.41784	0.437667		0.349775	0.330692	0.328268	0.587965	0.267105	0.464948	0.385362	0.374597	0.444769	0.498792
IGHV10-3	0.550592	0.468541	0.469958	0.435807	0.609197	0.767408	0.879962	0.777765		0.449346	0.496038	0.460252	0.777829	0.698582	0.758853	0.69931	0.567658	0.6608	0.971333
IGHV1-6	0	0	0	0	0	0	0	0		0	0	0	0	0	0	0	0	0	0
IGHV1-7	0.280241	0.336831	0.325115	0.320689	0.366951	0.302751	0.372423	0.292707		0.25531	0.272216	0.243663	0.474659	0.390384	0.330041	0.344939	0.213232	0.304985	0.422661
IGHV10-4	0	0	0	0	0	0	0	0		0	0	0	0	0	0	0	0	0	0
IGHV1-8	0.00659391	0.0086367	0.00208407	0.00548186	0.0028668	0.0052652	0	0.0083631		0.00765931	0	0.00338421	0.00918695	0	0.0048181	0.0026948	0	0	0
IGHV15-2	0.389041	0.498769	0.46058	0.523517	0.223611	0.255364	0.333818	0.328947		0.449346	0.453693	0.527937	0.557342	0.205465	0.248133	0.320686	0.239166	0.222385	0.267773
IGHV1-9	0.362665	0.487973	0.500177	0.44403	0.481624	0.434382	0.543873	0.521298		0.495302	0.47789	0.470405	0.787016	0.47257	0.508311	0.481028	0.463923	0.517838	0.742938
IGHV1-10	0	0	0	0	0	0	0	0		0	0	0	0	0	0	0	0	0	0
IGHV1-11	0.689064	0.969469	0.937832	0.901765	0.796973	0.966171	1.06958	1.05653		0.829759	0.871091	0.988189	1.21574	1.02733	0.956396	0.935108	0.89615	0.797408	1.1761
IGHV1-12	0.151111	0.18389	0.218828	0.215163	0.302448	0.32469	0.380371	0.388418		0.220844	0.223318	0.214897	0.31695	0.441751	0.381033	0.427132	0.322729	0.393938	0.574924
IGHV1-13	0.0263757	0.049661	0.0437655	0.0520776	0.0286681	0.0263262	0.0613135	0.0585415		0.0434028	0.0604924	0.0236895	0.0459348	0.0205465	0.0481812	0.0565916	0.0403412	0.0254154	0.0577549
IGHV1-14	0.0604442	0.0798895	0.0757213	0.0621277	0.0716702	0.0658155	0.106731	0.105932		0.0391476	0.0574678	0.0676842	0.044914	0.0616396	0.114029	0.0952176	0.13255	0.101662	0.0498792
IGHV1-15	0.158254	0.20908	0.207365	0.174506	0.310571	0.363301	0.348957	0.352643		0.208504	0.238441	0.211513	0.275098	0.47257	0.460532	0.398836	0.321289	0.29969	0.49573
IGHV1-16	0.00824239	0.00323876	0.00937832	0.00548186	0.0043002	0.0039489	0.0121113	0.0092923		0.00765931	0.00302462	0.0016921	0.00612464	0.0102733	0.0132498	0.0013474	0.009605	0.0095308	0.0065631
IGHV1-17	0	0	0	0	0	0	0	0		0	0	0	0	0	0	0	0	0	0
IGHV1-17-1	0	0	0	0	0	0	0	0		0	0	0	0	0	0	0	0	0	0
IGHV1-18	0.745112	0.846396	0.933664	0.871615	0.908778	0.894651	1.18312	1.18849		0.809334	0.771278	0.862973	1.34436	0.904048	1.14912	0.951277	0.792416	0.851415	1.41193
IGHV1-19	0.440144	0.476458	0.469958	0.456821	0.61063	0.472994	0.574152	0.570547		0.403816	0.500071	0.368879	0.77987	0.205465	0.530796	0.566814	0.416859	0.452711	0.646242
IGHV1-19-1	0.0296726	0.0086367	0.00416814	0.00274093	0	0.0078979	0.0136252	0		0	0.00907386	0.00676842	0	0.0205465	0.0024091	0.0026948	0.0144076	0.0095308	0.0105009
IGHV1-20	0.0395635	0.0798895	0.0812788	0.0986734	0.0344017	0.0315914	0.0613135	0.0669045		0.048509	0.0604924	0.0643	0.0918695	0	0.0289087	0.0565916	0.0259336	0.0285923	0.0525045
IGHV1-21	0.0230787	0.0539794	0.0375133	0.0301502	0.0086004	0.0355403	0.0295213	0.0501784		0.0280841	0.0362954	0.0575316	0.0520594	0	0.0264996	0.0269484	0.0172891	0.0031769	0.0301901
IGHV1-21-1	0.0560483	0.0345468	0.0354292	0.038373	0.0238901	0.0368567	0.0295213	0.0278769		0.0306373	0.034279	0.0338421	0.0520594	0.0205465	0.0297117	0.0215587	0.0230521	0.0222385	0.0420036
IGHV1-22	0.234084	0.250464	0.308443	0.301502	0.212144	0.194814	0.263421	0.225803		0.334457	0.269191	0.324884	0.471597	0.164372	0.233679	0.24523	0.158483	0.2478	0.383283
IGHV1-23	0.18463	0.293288	0.253215	0.243029	0.207366	0.284323	0.339873	0.299677		0.198291	0.208195	0.282581	0.229163	0.123279	0.296716	0.293737	0.306881	0.194851	0.288337
IGHV1-24	0.00494544	0.0269897	0.0260509	0.0246683	0.0100338	0.0092142	0.0098404	0.0092923		0.0178717	0.024197	0.0118447	0.00918695	0.0513663	0.0180679	0.0282958	0.0067235	0.0158846	0.0144387
IGHV1-25	0.0593452	0.0597372	0.0785	0.0781164	0.0511247	0.0614278	0.0809943	0.098963		0.0765931	0.0544432	0.0507631	0.0872761	0.0616396	0.0714687	0.0606338	0.0441832	0.0455359	0.070006
IGHV1-26	0.956667	1.02129	0.99827	1.1014	1.35074	1.21539	1.40226	1.38409		0.923373	1.07424	0.947579	1.77206	0.928019	1.36834	1.23064	0.974912	1.10292	1.67664
IGHV1-27	0.150561	0.237869	0.159779	0.229781	0.128051	0.182528	0.163881	0.149606		0.13574	0.101325	0.237459	0.199051	0.089035	0.152172	0.0952176	0.154161	0.108015	0.115072
IGHV1-28	0.00329696	0.036706	0.0354292	0.0301502	0.0057336	0.0210609	0.0113543	0.0278769		0.0204248	0.024197	0.0372263	0.00918695	0	0.0240906	0.0215587	0.0259336	0.0190615	0.0262522
IGHV1-29	0	0	0	0	0	0	0	0		0	0	0	0	0	0	0	0	0	0
IGHV1-30	0	0	0	0	0	0	0	0		0	0	0	0	0	0	0	0	0	0
IGHV1-31	0.076929	0.0690936	0.0722478	0.0712641	0.0926935	0.0868764	0.06964	0.080843		0.0868056	0.0705745	0.0936298	0.0837034	0.0479419	0.0939533	0.0736589	0.0470647	0.0529487	0.0778816
IGHV1-32	0.0263757	0.0539794	0.0458496	0.0411139	0.0372685	0.034224	0.0499591	0.0473907		0.0408497	0.0211723	0.0473789	0.0459348	0.0616396	0.0505902	0.0485071	0.0432227	0.0222385	0.0367531
IGHV1-33	0	0	0	0	0	0	0	0		0	0	0	0	0	0	0	0	0	0
IGHV1-34	0.200015	0.200083	0.204239	0.224299	0.217877	0.224211	0.21876	0.254609		0.176164	0.206682	0.202489	0.331241	0.126704	0.240906	0.194477	0.162325	0.189556	0.286587
IGHV1-35	0	0	0	0	0	0	0	0		0	0.00302462	0	0	0	0	0	0	0	0
IGHV1-36	0.0967107	0.138187	0.130602	0.160801	0.13474	0.111886	0.0931056	0.104538		0.128506	0.134092	0.150033	0.309805	0.0410931	0.106802	0.0844382	0.0547487	0.0762461	0.106759
IGHV1-37	0.0131878	0.0259101	0.0250089	0.0301502	0.0114672	0.0157957	0.0158961	0.0167261		0.0306373	0.0302462	0.0304579	0.0520594	0	0.0216815	0.0080845	0.005763	0.0127077	0.0157513
IGHV1-38	0	0	0	0	0	0	0	0		0	0	0	0	0	0	0	0	0	0
IGHV1-39	0.253316	0.299406	0.374438	0.391496	0.222655	0.291343	0.288779	0.254609		0.241694	0.325147	0.275813	0.491502	0.267105	0.248534	0.238044	0.179134	0.18532	0.255522
IGHV1-40	0	0	0	0	0	0	0	0		0	0	0	0	0	0	0	0	0	0
IGHV1-41	0	0	0	0	0	0	0	0		0	0	0	0	0	0	0	0	0	0
IGHV1-42	0.112097	0.138187	0.17923	0.14664	0.180609	0.147427	0.204378	0.131021		0.139144	0.187526	0.138753	0.293983	0.102733	0.130089	0.142826	0.0893269	0.130254	0.154888
IGHV1-43	0.00329696	0.0158339	0.0104204	0.00548186	0.0114672	0.0052652	0.0022709	0.0167261		0.0127655	0.00907386	0.0101526	0.0153116	0	0.0144543	0.0053897	0.0028815	0.0063538	0.0052504
IGHV1-44	0	0	0	0	0	0	0	0		0	0	0	0	0	0	0	0	0	0
IGHV1-45	0	0	0	0	0	0	0	0		0	0	0	0	0	0	0	0	0	0
IGHV1-46	0	0	0.00208407	0	0	0.0026326	0	0		0.00510621	0	0.00338421	0.00306232	0	0	0	0.0028815	0.0031769	0
IGHV1-47	0.276944	0.487973	0.493925	0.433067	0.189209	0.23167	0.270233	0.284344		0.365094	0.387151	0.483942	0.535906	0.308198	0.250542	0.288347	0.227639	0.171554	0.320277
IGHV8-3	0	0	0	0	0	0	0	0		0	0	0	0	0	0	0	0	0	0
IGHV8-4	0.0428604	0.0647752	0.058354	0.0465958	0	0	0	0		0.0510621	0.0574678	0.081221	0.0643087	0	0	0	0	0	0
IGHV1-48	0.00659391	0.00431835	0.00625221	0.00274093	0	0	0	0		0.0102124	0.00302462	0.00676842	0.0122493	0	0	0	0	0	0
IGHV1-49	0.308815	0.475018	0.455022	0.452253	0	0.0017551	0.000757	0		0.418709	0.443611	0.515528	0.503241	0	0	0	0	0	0
IGHV8-5	0.0461574	0.0582977	0.0527965	0.0452253	0.0057336	0	0.0056772	0.0027877		0.0570193	0.053435	0.0659921	0.0719645	0	0.0096362	0.0026948	0.0086445	0.0031769	0.0026252
IGHV1-50	0.263757	0.336471	0.312958	0.281859	0.0028668	0.0087754	0.0037848	0.0037169		0.33701	0.361442	0.327704	0.483336	0	0.0032121	0.0026948	0.003842	0.0021179	0.0017501
IGHV1-51	0.00329696	0.00215917	0.00208407	0.00548186	0	0	0	0		0.00510621	0.00302462	0.0135368	0.00612464	0	0	0	0	0	0
IGHV1-52	0.30387	0.368139	0.398405	0.313836	0.0157674	0.0184283	0.0068126	0.0078985		0.355733	0.394713	0.358726	0.43536	0	0.0112423	0.0071862	0.0067235	0.0068833	0.0161889
IGHV1-53	0.310463	0.343309	0.365407	0.366371	0	0	0.000757	0		0.41105	0.408324	0.384672	0.645128	0	0	0	0	0	0.0008751
IGHV8-6	0.0362665	0.0669344	0.0416814	0.0438548	0	0	0	0		0.0536152	0.0423447	0.0710684	0.0489971	0	0	0	0	0	0
IGHV1-54	0.219248	0.23535	0.24592	0.217904	0.0157674	0.0118468	0.0124898	0.0097569		0.223397	0.251043	0.247047	0.291941	0	0.0144543	0.0107793	0.005763	0.0047654	0.0065631
IGHV1-55	0.570374	0.554188	0.599518	0.552754	0.0009556	0.0008775	0	0.0018585		0.651042	0.685077	0.57588	0.946256	0	0	0.0008983	0.0009605	0.001059	0.0008751
IGHV1-56	0.0439594	0.0694534	0.0736372	0.0794869	0.0258013	0.0311526	0.034063	0.0218369		0.119996	0.0690622	0.0908096	0.103608	0.0102733	0.0365374	0.0336855	0.0201706	0.0190615	0.0196892
IGHV8-7	0.201114	0.280693	0.24592	0.274093	0.192076	0.226405	0.267963	0.264831		0.237439	0.211723	0.291042	0.287858	0.226012	0.298723	0.231756	0.141194	0.108015	0.139137
IGHV1-57	0	0	0	0	0	0	0	0		0	0	0	0	0	0	0	0	0	0
IGHV8-8	0.375853	0.47178	0.564783	0.526258	0	0	0.0022709	0.0013938		0.605086	0.823705	0.538089	0.995253	0	0	0	0	0	0
IGHV1-58	0.113196	0.099322	0.125739	0.126083	0	0	0	0		0.130208	0.151231	0.162442	0.162303	0	0	0	0	0	0
IGHV1-59	0.178036	0.201163	0.171936	0.152121	0	0	0	0		0.229779	0.170891	0.220538	0.300618	0	0	0	0	0	0
IGHV1-60	0	0	0	0	0	0	0	0		0	0	0.00338421	0	0	0	0	0	0	0
IGHV1-61	0.136274	0.172374	0.166031	0.123799	0.0028668	0.0035102	0.0015139	0.0041815		0.179568	0.183494	0.203053	0.19854	0	0.000803	0.0017966	0.0028815	0	0.0026252
IGHV1-62	0	0	0	0	0	0	0	0		0	0	0	0	0	0	0	0	0	0
IGHV1-62-1	0	0	0	0	0	0	0	0		0	0	0	0	0	0	0	0	0	0
IGHV1-62-2	0.128032	0.238229	0.254257	0.238461	0	0.0008775	0	0.0009292		0.256587	0.277761	0.287658	0.278671	0	0.000803	0	0.0028815	0	0
IGHV1-62-3	0.14067	0.270617	0.209449	0.2645	0	0	0	0.0027877		0.203397	0.192063	0.306835	0.242944	0	0	0	0	0	0
IGHV8-9	0.0362665	0.0431835	0.0395974	0.038373	0	0	0	0		0.0204248	0.0272216	0.0507631	0.0551217	0	0	0	0	0	0
IGHV1-63	0.181333	0.245066	0.254257	0.209681	0	0	0.0011354	0		0.239992	0.225334	0.253816	0.287858	0	0	0.0013474	0	0	0
IGHV1-64	0.548394	0.54915	0.582151	0.61077	0.0544694	0.072397	0.0859146	0.0794492		0.677849	0.747585	0.738886	0.944215	0.0616396	0.0959608	0.113183	0.0557092	0.0540077	0.0914453
IGHV8-10	0	0.00215917	0.00208407	0	0	0	0	0		0.0025531	0.00302462	0	0.00612464	0	0	0	0	0	0
IGHV1-65	0	0	0	0	0	0	0	0		0	0	0	0	0	0	0	0	0	0
IGHV8-11	0.161551	0.254423	0.276487	0.212422	0	0	0.0011354	0.0013938		0.244673	0.255076	0.254944	0.212321	0	0	0	0	0	0
IGHV1-66	0.1088	0.112277	0.0791947	0.112378	0	0	0	0		0.102124	0.111911	0.125216	0.174552	0	0	0	0	0	0
IGHV1-67	0.342884	0.54843	0.646062	0.613968	0	0	0	0		0.523386	0.474865	0.666689	0.701271	0	0	0	0	0	0
IGHV1-68	0	0	0	0	0	0	0	0		0	0	0	0	0	0	0	0	0	0
IGHV1-69	0.344532	0.360582	0.309832	0.356777	0.0152896	0.0346628	0.0325491	0.0529661		0.379562	0.411348	0.423026	0.555811	0.0616396	0.0365374	0.0377277	0.0249731	0.0444769	0.0538171
IGHV8-12	0.306617	0.361302	0.401531	0.411139	0	0	0	0		0.46424	0.472345	0.459688	0.634921	0	0	0	0	0	0
IGHV1-70	0.168145	0.31308	0.327199	0.268611	0	0	0	0		0.293607	0.27524	0.331653	0.297045	0	0	0	0	0	0
IGHV1-71	0.0280241	0.0712528	0.0646062	0.0630413	0	0	0	0		0.0804228	0.0710786	0.0609158	0.067371	0	0	0	0.0028815	0	0
IGHV1-72	0.470915	0.617164	0.641199	0.655082	0	0	0.000757	0		0.665509	0.724397	0.68643	1.18461	0	0	0	0	0	0
IGHV8-13	0.00164848	0.0136748	0.0163252	0.00822278	0	0	0	0		0.0127655	0.0226847	0.0298938	0.0132701	0	0	0	0	0	0
IGHV1-73	0	0	0	0	0	0	0	0		0	0	0	0	0	0	0	0	0	0
IGHV1-74	0.268702	0.231032	0.255299	0.276377	0.0014334	0.0131631	0.0090835	0.0097569		0.293607	0.318089	0.270737	0.463431	0.0410931	0.0136513	0.0094319	0.0028815	0.0079423	0.0091883
IGHV8-14	0	0	0	0.00137046	0	0	0	0		0.0025531	0	0	0	0	0	0	0	0	0
IGHV1-75	0.271449	0.374257	0.368186	0.297847	0.0028668	0.0035102	0.0052987	0.0027877		0.439985	0.484947	0.457996	0.587965	0	0.0040151	0.0053897	0.005763	0.0021179	0.0017501
IGHV8-15	0	0	0	0	0	0	0	0		0	0	0	0	0	0	0	0	0	0
IGHV1-76	0.187927	0.283931	0.277182	0.287797	0	0	0	0		0.314032	0.352368	0.313039	0.468535	0	0	0	0	0	0
IGHV8-16	0	0	0	0	0	0	0	0		0	0	0	0	0	0	0	0	0	0
IGHV1-77	0.0489049	0.0744915	0.0764159	0.0877097	0.0057336	0.0035102	0.0022709	0.0055754		0.0948904	0.0947714	0.106039	0.117389	0	0.0072272	0.0071862	0.0067235	0.0052949	0.0070006
IGHV1-78	0.207708	0.290049	0.314	0.259931	0.0009556	0	0.000757	0		0.314883	0.367995	0.320372	0.443015	0	0.0012045	0.0017966	0.001921	0	0.0035003
IGHV1-79	0.0560483	0.119474	0.0500177	0.061214	0.0019112	0.0008775	0.000757	0.0009292		0.0842525	0.0483939	0.0834772	0.0816618	0	0.0012045	0.0017966	0.0028815	0.0021179	0.0008751
IGHV1-80	0.161551	0.206561	0.255646	0.20831	0.416643	0.480892	0.510567	0.460433		0.241694	0.232896	0.256072	0.39606	0.482844	0.52397	0.560526	0.336657	0.440533	0.65018
IGHV1-81	0.435198	0.498769	0.506429	0.504331	1.3732	1.29788	1.36706	1.25446		0.546364	0.644244	0.544858	0.851324	1.13006	1.26476	1.22615	1.08921	1.15005	1.91116
IGHV1-82	0.309914	0.361302	0.409173	0.416621	0.705235	0.78452	0.911376	0.905999		0.41105	0.568629	0.376775	0.783953	0.554756	0.80061	0.776113	0.753035	0.7434	1.41762
IGHV1-83	0.0214302	0.102201	0.0680797	0.0822278	0.0879154	0.104866	0.132089	0.124052		0.0931883	0.0705745	0.0919377	0.124024	0.0616396	0.112021	0.101056	0.156082	0.14508	0.220081
IGHV1-84	0.0219797	0.0410243	0.0507124	0.0310639	0.0640254	0.0623053	0.0552578	0.0799138		0.0570193	0.082673	0.0451228	0.103098	0.0821862	0.0674536	0.0646761	0.0672353	0.0688333	0.101509
IGHV1-85	0.105503	0.1058	0.0979514	0.0931915	0.177742	0.202712	0.193024	0.200714		0.163399	0.124009	0.125216	0.303169	0.246559	0.185498	0.164385	0.170009	0.216031	0.427911
IGHV1-86	0	0	0	0	0	0	0	0		0	0	0	0	0	0	0	0	0	0

## Sheet: Figure 6F
VH gene usage (% of VDJH joints)
	Igh+/+											IghP4V/P4V			IghP4GV/P4GV				IghP4DPax5GV/DPax5GV			IghP4DCtcfGV/DCtcfGV
n=	1	2	3	4	5	6	7	8	9	10	11	1	2	3	1	2	3	4	1	2	3	1	2	3
IGHV8-7	0.600863	0.551662	0.716669	0.594484	0.658862	0.56129	0.640369	0.578035	0.491988	0.655438	0.483838	0.640825	0.618929	0.499963	0.67225	0.689405	0.607214	0.64989	0.652045	0.788754	0.642895	0.424573	0.325079	0.295874																							2.761	2.67376	2.7677
Ordinary one-way ANOVA							*	<0.05
Multiple comparisons	Tukey						**	<0.01
Number of families	1						***	<0.001
Number of comparisons per family	3						****	<0.0001
Alpha	0.05
Tukey's multiple comparisons test	Mean Diff.	95.00% CI of diff.	Significant?	Summary	Adjusted P Value
Igh+/+ vs. IghP4VH/P4VH	0.007382	-0.1264 to 0.1412	No	ns	0.9998	A-B
Igh+/+ vs. IghP4GV/P4GV	-0.06074	-0.1807 to 0.05918	No	ns	0.5609	A-C
Igh+/+ vs. IghP4ΔPax5GV/P4ΔPax5GV	-0.1006	-0.2344 to 0.03316	No	ns	0.2004	A-D
Igh+/+ vs. IghP4ΔCtcfGV/P4ΔCtcfGV	0.2454	0.1117 to 0.3792	Yes	***	0.0002	A-E
IghP4VH/P4VH vs. IghP4GV/P4GV	-0.06812	-0.225 to 0.08874	No	ns	0.6909	B-C
IghP4VH/P4VH vs. IghP4ΔPax5GV/P4ΔPax5GV	-0.108	-0.2757 to 0.0597	No	ns	0.3328	B-D
IghP4VH/P4VH vs. IghP4ΔCtcfGV/P4ΔCtcfGV	0.2381	0.07037 to 0.4058	Yes	**	0.0034	B-E
IghP4GV/P4GV vs. IghP4ΔPax5GV/P4ΔPax5GV	-0.03987	-0.1967 to 0.117	No	ns	0.9377	C-D
IghP4GV/P4GV vs. IghP4ΔCtcfGV/P4ΔCtcfGV	0.3062	0.1493 to 0.463	Yes	***	0.0001	C-E
IghP4ΔPax5GV/P4ΔPax5GV vs. IghP4ΔCtcfGV/P4ΔCtcfGV	0.3461	0.1784 to 0.5137	Yes	****	<0.0001	D-E
Test details	Mean 1	Mean 2	Mean Diff.	SE of diff.	n1	n2	q	DF
Igh+/+ vs. IghP4VH/P4VH	0.594	0.5866	0.007382	0.04448	11	3	0.2347	19
Igh+/+ vs. IghP4GV/P4GV	0.594	0.6547	-0.06074	0.03988	11	4	2.154	19
Igh+/+ vs. IghP4ΔPax5GV/P4ΔPax5GV	0.594	0.6946	-0.1006	0.04448	11	3	3.199	19
Igh+/+ vs. IghP4ΔCtcfGV/P4ΔCtcfGV	0.594	0.3485	0.2454	0.04448	11	3	7.803	19
IghP4VH/P4VH vs. IghP4GV/P4GV	0.5866	0.6547	-0.06812	0.05216	3	4	1.847	19
IghP4VH/P4VH vs. IghP4ΔPax5GV/P4ΔPax5GV	0.5866	0.6946	-0.108	0.05576	3	3	2.739	19
IghP4VH/P4VH vs. IghP4ΔCtcfGV/P4ΔCtcfGV	0.5866	0.3485	0.2381	0.05576	3	3	6.038	19
IghP4GV/P4GV vs. IghP4ΔPax5GV/P4ΔPax5GV	0.6547	0.6946	-0.03987	0.05216	4	3	1.081	19
IghP4GV/P4GV vs. IghP4ΔCtcfGV/P4ΔCtcfGV	0.6547	0.3485	0.3062	0.05216	4	3	8.301	19
IghP4ΔPax5GV/P4ΔPax5GV vs. IghP4ΔCtcfGV/P4ΔCtcfGV	0.6946	0.3485	0.3461	0.05576	3	3	8.776	19

## Sheet: Figure 6G
VH gene usage (% of VDJH + DJH joints)
	Igh+/+																				IghD890/D890			IghP4V/P4V			IghP4GV/P4GV				IghP4DPax5GV/P4DPax5GV			IghP4DCtcfGV/P4DCtcfGV
n=	1	2	3	4	5	6	7	8	9	10	11	12	13	14	15	16	17	18	19	20	1	2	3	1	2	3	1	2	3	4	1	2	3	1	2	3
6 distal VHs	3.15379	3.02805	2.70133	2.72038	2.63395	3.52884	2.21222	3.32796	3.34299	2.04127	2.32136	5.08432	2.56118	3.20503	2.55319	2.71679	2.88824	2.49392	4.5529	2.15344	1.03881	1.17396	0.787232	5.24414	4.69669	5.76729	5.73027	6.14205	6.52953	4.61976	4.04695	4.43664	4.3053	4.09081	4.41604	7.3614
Ordinary one-way ANOVA							*	<0.05
Multiple comparisons	Tukey						**	<0.01
Number of families	1						***	<0.001
Number of comparisons per family	3						****	<0.0001
Alpha	0.05
Tukey's multiple comparisons test	Mean Diff.	95.00% CI of diff.	Significant?	Summary	Adjusted P Value
Igh+/+ vs. IghΔ890/Δ890	1.961	0.4113 to 3.511	Yes	**	0.0069	A-B
Igh+/+ vs. IghP4V/P4V	-2.275	-3.825 to -0.7253	Yes	**	0.0013	A-C
Igh+/+ vs. IghP4GV/P4GV	-2.794	-4.165 to -1.423	Yes	****	<0.0001	A-G
Igh+/+ vs. IghP4ΔPax5GV/P4ΔPax5GV	-1.302	-2.852 to 0.2478	No	ns	0.1403	A-H
Igh+/+ vs. IghP4ΔCtcfGV/P4ΔCtcfGV	-2.328	-3.878 to -0.7786	Yes	**	0.001	A-I
IghΔ890/Δ890 vs. IghP4V/P4V	-4.236	-6.28 to -2.192	Yes	****	<0.0001	B-C
IghΔ890/Δ890 vs. IghP4GV/P4GV	-4.755	-6.667 to -2.844	Yes	****	<0.0001	B-G
IghΔ890/Δ890 vs. IghP4ΔPax5GV/P4ΔPax5GV	-3.263	-5.307 to -1.219	Yes	***	0.0005	B-H
IghΔ890/Δ890 vs. IghP4ΔCtcfGV/P4ΔCtcfGV	-4.289	-6.333 to -2.246	Yes	****	<0.0001	B-I
IghP4V/P4V vs. IghP4GV/P4GV	-0.5194	-2.431 to 1.392	No	ns	0.9602	C-G
IghP4V/P4V vs. IghP4ΔPax5GV/P4ΔPax5GV	0.9731	-1.071 to 3.017	No	ns	0.6982	C-H
IghP4V/P4V vs. IghP4ΔCtcfGV/P4ΔCtcfGV	-0.05337	-2.097 to 1.99	No	ns	>0.9999	C-I
IghP4GV/P4GV vs. IghP4ΔPax5GV/P4ΔPax5GV	1.492	-0.4193 to 3.404	No	ns	0.1974	G-H
IghP4GV/P4GV vs. IghP4ΔCtcfGV/P4ΔCtcfGV	0.466	-1.446 to 2.378	No	ns	0.975	G-I
IghP4ΔPax5GV/P4ΔPax5GV vs. IghP4ΔCtcfGV/P4ΔCtcfGV	-1.026	-3.07 to 1.017	No	ns	0.6499	H-I
Test details	Mean 1	Mean 2	Mean Diff.	SE of diff.	n1	n2	q	DF
Igh+/+ vs. IghΔ890/Δ890	2.961	1	1.961	0.5095	20	3	5.443	30
Igh+/+ vs. IghP4V/P4V	2.961	5.236	-2.275	0.5095	20	3	6.314	30
Igh+/+ vs. IghP4GV/P4GV	2.961	5.755	-2.794	0.4507	20	4	8.767	30
Igh+/+ vs. IghP4ΔPax5GV/P4ΔPax5GV	2.961	4.263	-1.302	0.5095	20	3	3.614	30
Igh+/+ vs. IghP4ΔCtcfGV/P4ΔCtcfGV	2.961	5.289	-2.328	0.5095	20	3	6.463	30
IghΔ890/Δ890 vs. IghP4V/P4V	1	5.236	-4.236	0.6719	3	3	8.916	30
IghΔ890/Δ890 vs. IghP4GV/P4GV	1	5.755	-4.755	0.6285	3	4	10.7	30
IghΔ890/Δ890 vs. IghP4ΔPax5GV/P4ΔPax5GV	1	4.263	-3.263	0.6719	3	3	6.868	30
IghΔ890/Δ890 vs. IghP4ΔCtcfGV/P4ΔCtcfGV	1	5.289	-4.289	0.6719	3	3	9.028	30
IghP4V/P4V vs. IghP4GV/P4GV	5.236	5.755	-0.5194	0.6285	3	4	1.169	30
IghP4V/P4V vs. IghP4ΔPax5GV/P4ΔPax5GV	5.236	4.263	0.9731	0.6719	3	3	2.048	30
IghP4V/P4V vs. IghP4ΔCtcfGV/P4ΔCtcfGV	5.236	5.289	-0.05337	0.6719	3	3	0.1123	30
IghP4GV/P4GV vs. IghP4ΔPax5GV/P4ΔPax5GV	5.755	4.263	1.492	0.6285	4	3	3.358	30
IghP4GV/P4GV vs. IghP4ΔCtcfGV/P4ΔCtcfGV	5.755	5.289	0.466	0.6285	4	3	1.048	30
IghP4ΔPax5GV/P4ΔPax5GV vs. IghP4ΔCtcfGV/P4ΔCtcfGV	4.263	5.289	-1.026	0.6719	3	3	2.16	30
