# Supplementary material for: Enhancers of the PAIR4 regulatory module promote distal VH gene recombination at the Igh locus
Source: EMBO J. 2023 Jun 20;42(15):e112741. doi: 10.15252/embj.2022112741 (PMC10390877; doi:10.15252/embj.2022112741)
Supplement: Supplementary file 12 — Source Data for Figure 7 [file EMBJ-42-e112741-s002.xlsx]

## Sheet: Figure 7C
GFP expression (normalized MFI values)
	R26LSL-YFP/+ Igh+/+		R26LSL-YFP/+ IghCm-Cre/+
n=	1	2	1	2	3
LSK	1.04754	0.952459	2.06557	2.01639	2.13115
LMPP	1.43023	0.569767	5.81395	4.78198	3.27035
ALP	1.06282	0.937179	33.5	40.0256	39.2564
BLP	1	1	115.788	118.376	118.282

## Sheet: Figure 7F
GFP expression (normalized MFI values)
	Igh+/+							IghEmG/+				IghEmG/EmG
n=	1	2	3	4	5	6	7	1	2	3	4	1	2	3	4	5	6
LSK	1.08952	0.91048	1.05489	0.888981	1.05613	0.902439	1.09756	1.06987	1.03275	0.948411	0.636585	1.15721	1.10689	0.893933	0.824598	0.905076	0.795935
LMPP	1.03079	0.969206	0.951499	0.989101	1.0594	1.04922	0.950777	1.14263	0.990276	1.11172	0.86658	1.16045	1.11662	1.12153	1.14114	1.33079	0.923575
ALP	1.04385	0.956153	1.00276	1.00276	0.994475	0.866711	1.13329	1.34088	1.03253	1.01934	1.00737	1.24187	1.20994	1.10221	1.1105	1.20166	1.24715
BLP	1.06303	0.936968	1.04178	0.939948	1.01828	0.927614	1.07239	1.27087	1.08859	1.09073	0.954424	1.20784	1.1906	1.1906	1.14948	1.31005	1.16711

## Sheet: Figure 7G
GFP expression (MFI)
	Igh+/+							IghEmG/+				IghEmG/EmG
n=	1	2	3	4	5	6	7	1	2	3	4	1	2	3	4	5	6	7	8
Pro-B	37.3	34.1	44.3	39	35	37.5	36.9	75	89.3	69.8	69.1	114	111	102	114	127	121	117	102
Pre-B	26.6	26.5	34.8	30.2	31.5	32.3	31.7	32.4	37.5	35.7	35.8	34.4	35.9	35	35.7	43.2	40.4	38.4	40
Imm. B	25.8	24.8	33.4	28.5	31	31.1	33.7	31.6	36.6	33.3	32.9	32	34.7	33.9	33.6	40.4	36.8	37	37.8
Recirc. B	28.7	29.7	36.8	30	31.5	34.5	31.3	32.8	36.7	33.2	32.7	33.6	36.4	32.8	36.5	40.6	39.8	35.6	36.5

## Sheet: Figure 7I
VH gene usage (% of VDJH + DJH joints)
VH gene	Igh+/+						IghEmG/EmG
n=	1	2	3	4	5	6	1	2	3
IGHV5-1	0.196601	0.202851	0.106604	0.146318	0.133599	0.131483	0.142433	0.153703	0.173712
IGHV2-1	0	0	0	0	0	0	0	0	0
IGHV5-2	2.98523	2.91849	1.58316	2.75511	2.56585	2.68176	2.72255	2.88315	2.56814
IGHV2-2	1.62023	1.63138	1.46596	1.50761	1.61455	1.39518	1.57567	1.73955	1.52856
IGHV5-3	0	0	0	0	0	0	0	0	0
IGHV5-4	0.857973	1.0233	1.1449	0.934265	0.871707	0.983686	0.765579	0.944937	0.870167
IGHV6-1	0	0	0	0	0	0	0	0	0
IGHV2-3	0.60015	0.662838	0.598478	0.575516	0.588403	0.600438	0.510386	0.594513	0.566171
IGHV5-5	0	0	0	0	0	0	0	0	0
IGHV5-6	0.499263	0.452368	0.654897	0.504525	0.533921	0.525444	0.470821	0.523462	0.483069
IGHV5-7	0	0	0	0	0	0	0	0	0
IGHV2-4	0.124169	0.10333	0.116578	0.0910421	0.108016	0.123691	0.114738	0.0860352	0.0975788
IGHV5-8	0	0	0	0	0	0	0	0	0
IGHV5-9	0.150038	0.094283	0.171127	0.108925	0.163445	0.119795	0.074184	0.0957021	0.0595123
IGHV5-10	0	0	0	0	0	0	0	0	0
IGHV2-5	0.274206	0.227613	0.245002	0.229773	0.314099	0.249817	0.254204	0.209288	0.194085
IGHV5-11	0	0	0	0	0	0	0	0	0
IGHV5-12	0.543239	0.529985	0.724719	0.556007	0.677942	0.616508	0.396142	0.478511	0.39246
IGHV2-6	0.518233	0.351419	0.274302	0.422696	0.43917	0.433406	0.32542	0.27889	0.25467
IGHV5-9-1	0.161678	0.211423	0.330098	0.175581	0.208926	0.261505	0.111276	0.169654	0.165669
IGHV5-12-4	0.00776056	0.00857118	0.00374049	0.00650301	0.00852757	0.00292184	0.0118694	0	0.0064338
IGHV2-9	0.618689	0.472367	0.429844	0.557633	0.547186	0.467008	0.476756	0.408909	0.348496
IGHV2-9-1	0.356986	0.372846	0.674222	0.330028	0.433485	0.42805	0.237389	0.243605	0.300779
IGHV5-13	0	0	0	0	0	0	0	0	0
IGHV2-6-8	0	0	0	0	0	0	0	0	0
IGHV2-7	0.0155211	0.0142853	0.0149619	0.013006	0	0.00292184	0.0059347	0.0058001	0.0032169
IGHV5-15	0.276793	0.215708	0.330098	0.175581	0.250142	0.208912	0.195846	0.195754	0.228399
IGHV5-16	0.432005	0.33999	0.633389	0.536498	0.579875	0.492817	0.376855	0.386675	0.328122
IGHV5-17	0.437178	0.526175	0.830076	0.484474	0.572769	0.579985	0.368942	0.491561	0.418195
IGHV5-18	0	0	0	0	0	0	0	0	0
IGHV2-8	0	0	0	0	0	0	0	0	0
IGHV5-19	0	0	0	0	0	0	0	0	0
IGHV7-1	0.750188	0.662838	0.761189	0.624289	0.804434	0.707085	0.611276	0.606113	0.624075
IGHV7-2	0	0	0	0	0	0	0	0	0
IGHV14-1	0.106061	0.108568	0.294563	0.146318	0.183343	0.140248	0.0845697	0.107302	0.0755967
IGHV4-1	0.628605	0.559984	0.940732	0.580393	0.773167	0.695398	0.581602	0.604663	0.540436
IGHV3-1	0.61136	0.432845	0.521174	0.46063	0.577506	0.523983	0.429278	0.403109	0.352249
IGHV11-1	0.222469	0.221422	0.156165	0.190213	0.244457	0.230825	0.301187	0.229105	0.201055
IGHV14-2	0.318183	0.266659	0.50216	0.250366	0.314099	0.299489	0.183976	0.240222	0.249308
IGHV4-2	0.64154	0.545699	0.529279	0.570639	0.656623	0.540541	0.620178	0.561162	0.614425
IGHV3-2	0.536341	0.40856	0.248119	0.426489	0.456699	0.402727	0.424827	0.326257	0.273435
IGHV11-2	0.416483	0.501414	0.230975	0.35604	0.463331	0.473338	0.627596	0.47561	0.416586
IGHV14-3	0.263859	0.345228	0.763059	0.318647	0.433485	0.371074	0.224036	0.277923	0.273435
IGHV16-1	0.00517371	0.00571412	0.00187024	0	0.00852757	0.0116874	0	0.0058001	0.0032169
IGHV6-2	0	0	0	0	0	0	0	0	0
IGHV9-1	0.172026	0.143805	0.402726	0.141982	0.229297	0.197711	0.156281	0.188021	0.213923
IGHV12-1	0.147451	0.11714	0.0748097	0.126809	0.119386	0.122717	0.118694	0.147903	0.0932896
IGHV9-2	0.2492	0.266659	0.48751	0.311061	0.419272	0.337473	0.22453	0.301607	0.272899
IGHV12-2	0.0103474	0.00285706	0.00187024	0	0.00852757	0.00584368	0.0118694	0.0029001	0
IGHV9-3	0.688534	0.650458	1.70161	0.609657	0.867917	0.758218	0.563304	0.798001	0.694847
IGHV7-3	0.32853	0.319991	0.705081	0.341408	0.437749	0.400292	0.379822	0.408909	0.363508
IGHV15-1	0	0	0	0	0	0	0	0	0
IGHV14-4	0.289728	0.313801	0.916419	0.351162	0.4278	0.398831	0.204748	0.209771	0.221965
IGHV3-3	0.483742	0.448559	0.321682	0.438953	0.491757	0.376917	0.507418	0.44081	0.431062
IGHV7-4	0.0388028	0.0342847	0.0504966	0.0422696	0.0625355	0.0467494	0.0504451	0.0725016	0.0643376
IGHV3-4	0.126756	0.162852	0.164581	0.126809	0.173394	0.128561	0.139466	0.113102	0.112591
IGHV3-5	0.206948	0.142853	0.162711	0.143066	0.184764	0.160701	0.181009	0.188504	0.20588
IGHV13-1	0	0	0	0	0	0	0	0	0
IGHV3-6	1.05802	0.955687	2.39391	1.08438	1.32888	1.19065	0.959941	1.12087	1.18864
IGHV9-4	0.338878	0.317134	0.482523	0.321899	0.426379	0.373996	0.433234	0.44951	0.469665
IGHV3-7	0	0.00285706	0.00187024	0	0	0	0.0029674	0.0029001	0
IGHV5-21	0.0284554	0.0199994	0.0130917	0.032515	0.0341103	0.0409058	0.041543	0.0493011	0.0353857
IGHV3-8	0.61912	0.58284	0.825089	0.538666	0.733845	0.727051	0.70821	0.759817	0.739883
IGHV8-1	0	0	0	0	0	0	0	0	0
IGHV1-1	0	0	0	0	0	0	0	0	0
IGHV13-2	0.737253	0.757121	0.991229	0.780361	1.02615	0.894083	1.05935	0.980222	1.0294
IGHV12-3	0.944202	0.905688	0.645234	0.851894	0.952246	0.788897	1.16617	1.13682	1.10339
IGHV6-3	0.323357	0.417131	1.46066	0.451959	0.676521	0.598977	0.525223	0.788817	0.788136
IGHV6-4	0.0258685	0.0371418	0.0187024	0.026012	0.0170551	0.0350621	0.0326409	0.0348008	0.0353857
IGHV6-5	0.0776056	0.131425	0.0897716	0.102422	0.0824332	0.121256	0.130564	0.0812018	0.114199
IGHV6-6	0.36216	0.362847	0.948213	0.456836	0.56282	0.591673	0.448071	0.574213	0.622467
IGHV6-7	0.0284554	0.0199994	0.0261834	0.0292635	0.0426379	0.0262966	0.0178042	0.0087002	0.0193013
IGHV8-2	0.812272	0.665695	0.433896	0.705576	0.770324	0.639883	0.543027	0.417609	0.434279
IGHV1-2	0	0	0	0	0	0	0	0	0
IGHV10-1	0.68681	0.775692	1.47313	0.703951	0.912924	0.942294	0.889713	0.970071	0.988655
IGHV1-3	0	0	0	0	0	0	0	0	0
IGHV1-4	0.212984	0.241422	0.402414	0.214057	0.303203	0.234234	0.148368	0.214605	0.214459
IGHV10-2	0	0	0	0	0	0	0	0	0
IGHV1-5	0.297488	0.348561	0.966915	0.373923	0.528709	0.438276	0.356083	0.490111	0.427845
IGHV10-3	0.492796	0.569984	1.25119	0.546253	0.672257	0.733382	0.608309	0.809118	0.805829
IGHV1-6	0	0	0	0	0	0	0	0	0
IGHV1-7	0.364746	0.348561	0.856571	0.334905	0.488914	0.39737	0.305638	0.336407	0.376375
IGHV10-4	0	0	0	0	0	0	0	0	0
IGHV1-8	0	0.00285706	0.00561073	0	0.00284252	0.00292184	0.0029674	0	0
IGHV15-2	0.452699	0.514271	0.718173	0.464965	0.545765	0.584368	0.234421	0.327707	0.241266
IGHV1-9	0.488915	0.611411	1.49993	0.536498	0.746163	0.712929	0.47181	0.588713	0.643376
IGHV1-10	0	0	0	0	0	0	0	0	0
IGHV1-11	1.06578	0.928545	0.641493	0.991709	1.17681	0.949598	0.913947	0.864219	0.913594
IGHV1-12	0.178493	0.211423	0.528967	0.191839	0.262933	0.236669	0.339268	0.467394	0.431598
IGHV1-13	0.0698451	0.04857	0.0336644	0.0357665	0.0710631	0.055515	0.0474777	0.0203004	0.0321688
IGHV1-14	0.0974382	0.0523795	0.0317941	0.0671978	0.0341103	0.0603847	0.0801187	0.0986022	0.109374
IGHV1-15	0.264721	0.258564	0.627466	0.236276	0.339682	0.31702	0.286845	0.446126	0.448755
IGHV1-16	0.00258685	0	0.00187024	0	0	0.00584368	0.0029674	0.0058001	0.0032169
IGHV1-17	0	0	0	0	0	0	0	0	0
IGHV1-17-1	0	0	0	0	0.00284252	0	0	0	0
IGHV1-18	1.03215	0.954258	1.81601	0.949439	1.31893	1.1103	1.04154	1.07012	1.08087
IGHV1-19	0.412172	0.529985	1.54389	0.547336	0.774588	0.643292	0.485163	0.616264	0.603702
IGHV1-19-1	0.00776056	0.0114282	0.00748097	0.00975451	0.00568505	0	0.0089021	0.0058001	0.0160844
IGHV1-20	0.0517371	0.0657124	0.172062	0.0520241	0.0994884	0.113952	0.0385757	0.0522011	0.0321688
IGHV1-21	0.0362159	0.0357133	0.0243131	0.0520241	0.0454804	0.0379839	0.0148368	0.0217505	0.0193013
IGHV1-21-1	0.0388028	0.0342847	0.0392751	0.0368504	0.0511654	0.0233747	0.0148368	0.0232005	0.0064338
IGHV1-22	0.297488	0.422845	0.873403	0.377174	0.57419	0.467495	0.246291	0.275506	0.347423
IGHV1-23	0.261272	0.266183	0.169257	0.184252	0.223138	0.261505	0.266073	0.251822	0.300779
IGHV1-24	0.0155211	0.0114282	0.0112215	0.026012	0.0255827	0.017531	0.0207715	0.0174004	0.0257351
IGHV1-25	0.0651025	0.0842833	0.0629648	0.0661139	0.0805382	0.0886292	0.0544016	0.0652514	0.0847112
IGHV1-26	1.12183	1.12949	2.95779	1.22311	1.6174	1.5291	1.20722	1.39686	1.37361
IGHV1-27	0.261272	0.135234	0.118137	0.190213	0.159655	0.154858	0.14095	0.108752	0.136181
IGHV1-28	0.0206948	0.0257136	0.0187024	0.0227605	0.0284252	0.0233747	0.0296736	0.0203004	0.0193013
IGHV1-29	0	0	0	0	0	0	0	0	0
IGHV1-30	0	0	0	0	0	0	0	0	0
IGHV1-31	0.0793302	0.105711	0.18266	0.102964	0.126966	0.0827855	0.0692384	0.0947354	0.0868558
IGHV1-32	0.0491502	0.0399989	0.0299239	0.0487726	0.0852757	0.0496713	0.0623145	0.0406009	0.0289519
IGHV1-33	0	0	0	0	0	0	0	0	0
IGHV1-34	0.29447	0.255231	0.713498	0.26012	0.39369	0.320429	0.222057	0.236355	0.246628
IGHV1-35	0	0	0	0	0	0	0	0	0
IGHV1-36	0.164696	0.193804	0.370308	0.214599	0.28141	0.18018	0.127596	0.108269	0.122242
IGHV1-37	0.0310422	0.045713	0.0411453	0.0292635	0.0142126	0.0262966	0.0118694	0.0174004	0.0160844
IGHV1-38	0	0	0	0	0	0	0	0	0
IGHV1-39	0.392771	0.356656	0.99871	0.401019	0.413587	0.419771	0.302671	0.402142	0.358146
IGHV1-40	0	0	0	0	0	0	0	0	0
IGHV1-41	0	0	0	0	0	0	0	0	0
IGHV1-42	0.227643	0.197137	0.411453	0.190213	0.223138	0.184076	0.166172	0.124703	0.170495
IGHV1-43	0.0155211	0.00857118	0.0261834	0.019509	0.0198977	0.00584368	0.0059347	0	0.0128675
IGHV1-44	0	0	0	0	0	0	0	0	0
IGHV1-45	0	0	0	0	0	0	0	0	0
IGHV1-46	0	0.00285706	0.00374049	0	0	0	0.0059347	0	0
IGHV1-47	0.475981	0.474272	0.512446	0.529995	0.500284	0.473338	0.287834	0.284206	0.167278
IGHV8-3	0	0	0	0	0	0	0	0	0
IGHV8-4	0.0388028	0.0685695	0.0374049	0.039018	0.0625355	0.0379839	0	0	0
IGHV1-48	0	0.00857118	0.00748097	0.00975451	0	0	0	0	0
IGHV1-49	0.483742	0.435226	0.350982	0.496396	0.568505	0.440224	0	0	0
IGHV8-5	0.0400962	0.0542842	0.158971	0.0503983	0.0810119	0.0745069	0.0029674	0	0
IGHV1-50	0.345345	0.393322	0.935433	0.384219	0.513549	0.462625	0.0059347	0.0058001	0.0042892
IGHV1-51	0.0103474	0.00571412	0.00187024	0.0032515	0.00568505	0.00584368	0	0	0
IGHV1-52	0.319476	0.460939	0.835063	0.413483	0.424957	0.461164	0.0128586	0.0174004	0.018229
IGHV1-53	0.38889	0.413322	1.18605	0.435702	0.703998	0.585342	0	0	0
IGHV8-6	0.0310422	0.0571412	0.0411453	0.0227605	0.0170551	0.0496713	0	0	0
IGHV1-54	0.208242	0.237136	0.548916	0.238986	0.261512	0.307767	0.0089021	0.0130503	0.0080422
IGHV1-55	0.599288	0.71617	2.0183	0.679564	0.916714	0.864865	0.0049456	0.0058001	0.0032169
IGHV1-56	0.078899	0.0952354	0.195752	0.0764103	0.107542	0.0798636	0.0217606	0.0483344	0.0439641
IGHV8-7	0.284554	0.248564	0.226299	0.23736	0.28141	0.283419	0	0.0029001	0
IGHV1-57	0	0	0	0	0	0	0	0	0
IGHV8-8	0.606617	0.652838	2.13582	0.733214	0.920978	0.771366	0	0	0
IGHV1-58	0.137966	0.155234	0.38714	0.136563	0.179079	0.187972	0	0	0
IGHV1-59	0.219451	0.244755	0.669859	0.216225	0.309835	0.28634	0	0.0029001	0
IGHV1-60	0	0	0	0	0	0	0	0	0
IGHV1-61	0.143139	0.205708	0.491874	0.18371	0.193292	0.224008	0.0039565	0	0.0042892
IGHV1-62	0	0	0	0	0	0	0	0	0
IGHV1-62-1	0	0	0	0	0	0	0	0	0
IGHV1-62-2	0.244458	0.268564	0.528344	0.323525	0.31552	0.390066	0.0024728	0.0048334	0.0010723
IGHV1-62-3	0.311285	0.238565	0.138086	0.247656	0.237825	0.204529	0	0	0
IGHV8-9	0.0543239	0.045713	0.0317941	0.0357665	0.0454804	0.0321403	0	0	0
IGHV1-63	0.212122	0.324276	0.450728	0.250366	0.336839	0.219138	0	0	0
IGHV1-64	0.710954	0.707123	2.13675	0.82534	1.01194	0.899927	0.0682493	0.092802	0.0959703
IGHV8-10	0.00258685	0	0.00187024	0	0.00284252	0.00292184	0	0	0
IGHV1-65	0	0	0	0	0	0	0	0	0
IGHV8-11	0.284554	0.274754	0.124059	0.212974	0.268619	0.21719	0	0	0
IGHV1-66	0.116408	0.168567	0.342254	0.146318	0.162024	0.166545	0	0	0
IGHV1-67	0.672582	0.622839	0.499355	0.687151	0.673678	0.634039	0	0	0
IGHV1-68	0	0	0	0	0	0	0	0	0
IGHV1-69	0.391046	0.454749	0.953512	0.448708	0.514023	0.542001	0.041543	0.0406009	0.0525424
IGHV8-12	0.565228	0.493319	1.0358	0.403186	0.655202	0.538593	0	0	0
IGHV1-70	0.341465	0.348561	0.224429	0.230857	0.29278	0.312637	0	0	0
IGHV1-71	0.0866596	0.091426	0.217883	0.0829133	0.105173	0.0978817	0.0014837	0	0
IGHV1-72	0.751481	0.678076	1.82162	0.866526	1.13559	1.03433	0	0.0058001	0
IGHV8-13	0.0194014	0.0133329	0.0221312	0.0113803	0.0156339	0.0126613	0	0	0
IGHV1-73	0	0	0	0	0	0	0	0	0
IGHV1-74	0.267308	0.348561	0.874338	0.301848	0.399375	0.404188	0.0133531	0.0145003	0.0251989
IGHV8-14	0	0	0	0	0	0	0	0	0
IGHV1-75	0.406136	0.472367	1.35904	0.557091	0.595983	0.578524	0.0019782	0.0067668	0.0032169
IGHV8-15	0	0	0	0	0	0	0	0	0
IGHV1-76	0.346207	0.449987	1.11841	0.337614	0.480387	0.485026	0	0	0
IGHV8-16	0	0	0	0	0	0	0	0	0
IGHV1-77	0.0780368	0.0909498	0.229105	0.0948355	0.106595	0.139274	0.0108803	0.0116003	0.0085784
IGHV1-78	0.237991	0.401893	0.797347	0.321899	0.445329	0.490869	0.0009891	0.0058001	0.0010723
IGHV1-79	0.0707073	0.0771407	0.0467561	0.0606947	0.0833807	0.0652544	0.0009891	0.0038668	0.0010723
IGHV1-80	0.190134	0.292373	0.688873	0.321357	0.379477	0.307767	0.284867	0.390542	0.350104
IGHV1-81	0.592389	0.60284	2.05166	0.614534	0.943718	0.783053	0.744807	0.954121	1.05835
IGHV1-82	0.455286	0.448559	1.32787	0.582019	0.699261	0.598977	0.645401	0.89322	0.907161
IGHV1-83	0.0892465	0.107616	0.0623414	0.0753265	0.128387	0.0798636	0.164194	0.150803	0.165133
IGHV1-84	0.0603599	0.0695218	0.144009	0.10188	0.0919083	0.0847334	0.0593472	0.0976355	0.113663
IGHV1-85	0.152624	0.148567	0.458209	0.19509	0.227402	0.184076	0.237389	0.275506	0.260568
IGHV1-86	0	0	0	0	0	0	0	0	0

## Sheet: Figure 7J
VH gene usage (% of VDJH + DJH joints)
	Igh+/+																				IghD890/D890			IghP4V/P4V			IghEmG/EmG
n=	1	2	3	4	5	6	7	8	9	10	11	12	13	14	15	16	17	18	19	20	1	2	3	1	2	3	1	2	3
6 distal VHs	3.15379	3.02805	2.70133	2.72038	2.63395	3.52884	2.21222	3.32796	3.34299	2.04127	2.32136	5.08432	2.56118	3.20503	2.55319	2.71679	2.88824	2.49392	4.5529	2.15344	1.03881	1.17396	0.787232	5.24414	4.69669	5.76729	2.97479	3.62251	3.76455																			2.761	2.67376
Ordinary one-way ANOVA							*	<0.05
Multiple comparisons	Tukey						**	<0.01
Number of families	1						***	<0.001
Number of comparisons per family	3						****	<0.0001
Alpha	0.05
Tukey's multiple comparisons test	Mean Diff.	95.00% CI of diff.	Significant?	Summary	Adjusted P Value
Igh+/+ vs. IghΔ890/Δ890	1.961	0.7782 to 3.144	Yes	***	0.0006	A-B
Igh+/+ vs. IghP4V/P4V	-2.275	-3.458 to -1.092	Yes	****	<0.0001	A-C
Igh+/+ vs. IghEμG/EμG	-0.4929	-1.676 to 0.69	No	ns	0.6652	A-J
IghΔ890/Δ890 vs. IghP4V/P4V	-4.236	-5.796 to -2.676	Yes	****	<0.0001	B-C
IghΔ890/Δ890 vs. IghEμG/EμG	-2.454	-4.014 to -0.894	Yes	**	0.0011	B-J
IghP4V/P4V vs. IghEμG/EμG	1.782	0.2221 to 3.342	Yes	*	0.0208	C-J
Test details	Mean 1	Mean 2	Mean Diff.	SE of diff.	n1	n2	q	DF
Igh+/+ vs. IghΔ890/Δ890	2.961	1	1.961	0.43	20	3	6.449	25
Igh+/+ vs. IghP4V/P4V	2.961	5.236	-2.275	0.43	20	3	7.481	25
Igh+/+ vs. IghEμG/EμG	2.961	3.454	-0.4929	0.43	20	3	1.621	25
IghΔ890/Δ890 vs. IghP4V/P4V	1	5.236	-4.236	0.5671	3	3	10.56	25
IghΔ890/Δ890 vs. IghEμG/EμG	1	3.454	-2.454	0.5671	3	3	6.119	25
IghP4V/P4V vs. IghEμG/EμG	5.236	3.454	1.782	0.5671	3	3	4.444	25
[truncated: 20 more columns]
